# Supplementary material for: Seismic surveys reduce cetacean sightings across a large marine ecosystem
Source: Sci Rep. 2019 Dec 16;9:19164. doi: 10.1038/s41598-019-55500-4 (PMC6915703; doi:10.1038/s41598-019-55500-4)
Supplement: Supplementary file 2 — Supplementary Information [file 41598_2019_55500_MOESM2_ESM.csv]

SURVEYID	BEAUFORT	GRID	GRIDLAT	GRIDLONG	GRIDAREA	ID	SEISMIC_CONTROL	EFFORTID	EFFORTID2	DATE	DAY	MONTH	YEAR	OBS	STARTTIME	ENDTIME	WATCH	SOURCEACT	ACTIVITY	DURATIONHRS	STARTLAT	STARTLONG	ENDLAT	ENDLONG	IRISHWATERS	LEGDIST	LEGDISTM	MEDSPEED	ESR_EFFORT_MYST	ESR_EFFORT_ODON	ESW_EFFORT_MYST	ESW_EFFORT_ODON	COM_ESR_EFFORT_MYST	NEW_EFFORT_MYST	COM_ESR_EFFORT_ODON	COM_ESW_EFFORT_MYST	COM_ESW_EFFORT_ODON	NEW_EFFORT_ODON	SST	CHL	DEPTH	SLOPE	ZONE	y.pos	x.pos	MYST_NO_SIGHTINGS	ODON_NO_SIGHTINGS	CD_NO_SIGHTINGS	COUNT_MYST
1	1	W011N52B	52.75	-11.25	1878.52538	W011N52B20136	s	119	s119	17/06/2013	17	6	2013	1	16:10:00	17:10:00	Survey	f	a	1	52.9437	-11.178	52.8705	-11.1968	Y	8240.33	8.24033	7.68	190.6285638	9.893458613	22.70887716	2.654397551	505.5894432	72.83272236	102.3750993	35.34459976	13.63948153	32.77364256	NA	0.433770548	-130	0	29	348141	5846835	0	0	0	0
1	1	W014N49C	49.25	-14.75	2024.21123	W014N49C20137	s	456	s456	26/07/2013	26	7	2013	1	19:36:00	20:22:00	Survey	f	a	0.77	49.4567	-14.6493	49.5045	-14.6995	Y	6443.43	6.44343	7.68	149.0599666	7.736084148	17.75696362	2.075577775	395.3402576	56.95073332	80.05111398	27.63733176	10.6652467	25.62698355	NA	0.991667299	-4486	39.21258163	28	518194	5455278	0	0	0	0
1	1	W013N49C	49.25	-13.75	2024.21123	W013N49C20136	s	199	s199	26/06/2013	26	6	2013	1	17:39:00	18:45:00	Survey	f	a	1.1	49.497	-13.9945	49.5668	-14.0667	Y	9360.31	9.36031	7.68	216.5379197	11.23813192	25.7953631	3.015171034	574.3068304	82.73177641	116.2894511	40.14847488	15.493297	37.22806977	NA	0.677439455	-4314	55.60689926	28	590969	5455999	0	0	0	0
1	1	W014N48B	48.75	-14.25	2044.39745	W014N48B20137	s	450	s450	26/07/2013	26	7	2013	1	08:04:00	09:51:00	Survey	n	i	1.78	48.8387	-14.1555	48.9053	-14.0792	Y	9290.95	9.29095	7.68	214.9333948	11.15485845	25.60422197	2.99282891	570.0512727	82.11873752	115.4277576	39.85097859	15.37849318	36.95221138	NA	1.041402753	-4564	20.77710152	28	555131	5399936	1	1	0	2
1	1	W011N49A	49.75	-11.75	2003.86554	W011N49A20137	s	354	s354	16/07/2013	16	7	2013	1	16:07:00	17:01:00	Survey	n	i	0.9	49.6558	-11.6057	49.7015	-11.61	Y	5088.8	5.0888	7.68	117.7223063	6.109686512	14.02382381	1.639218149	312.2257971	44.97770851	63.2215475	21.82699022	8.423035824	20.23930034	NA	1.412135241	-828	63.2381897	29	301908	5514465	0	2	1	0
1	1	W015N50A	50.75	-15.75	1962.7016	W015N50A20137	s	464	s464	27/07/2013	27	7	2013	1	16:00:00	16:46:00	Survey	f	a	0.77	50.5885	-15.8703	50.6277	-15.9138	Y	5335.23	5.33523	7.68	123.4230785	6.40555169	14.70293577	1.718598256	327.3455157	47.1557888	66.28308827	22.88397512	8.830926309	21.21940409	NA	1.183901964	-4400	43.43637848	28	447091	5622293	0	0	0	0
1	1	W011N49A	49.75	-11.75	2003.86554	W011N49A20137	s	353	s353	16/07/2013	16	7	2013	1	15:09:00	16:07:00	Survey	n	i	0.97	49.5985	-11.583	49.6558	-11.6057	Y	6583.65	6.58365	7.68	152.3036243	7.904427193	18.14336858	2.120743918	403.9431608	58.19005128	81.7930868	28.23874101	10.89733054	26.18465821	NA	1.412135241	-812	68.73499298	29	301908	5514465	0	2	1	0
1	1	W015N50A	50.75	-15.75	1962.7016	W015N50A20137	s	463	s463	27/07/2013	27	7	2013	1	14:59:00	16:00:00	Survey	f	a	1.02	50.5375	-15.8137	50.5885	-15.8703	Y	6950.31	6.95031	7.68	160.7857519	8.344642324	19.15381313	2.238852864	426.4396538	61.430793	86.34832572	29.8114193	11.50422711	27.64294382	NA	1.183901964	-4395	39.02178955	28	447091	5622293	0	0	0	0
1	1	W011N49D	49.25	-11.25	2024.21123	W011N49D20137	s	359	s359	17/07/2013	17	7	2013	1	05:19:00	06:03:00	Survey	n	i	0.73	49.2873	-11.1285	49.3302	-11.1338	Y	4779.5	4.7795	7.68	110.5671695	5.738341065	13.17145878	1.539586818	293.2487795	42.24395607	59.37895528	20.5003504	7.911085497	19.00915237	NA	0.95526543	-184	9.40572071	29	336261	5457684	0	1	0	0
1	1	W014N51D	51.25	-14.25	1941.88632	W014N51D20136	s	56	s56	08/06/2013	8	6	2013	1	15:19:00	15:53:00	PreWatch	n	i	0.57	51.363	-14.4233	51.3325	-14.381	Y	4495.94	4.49594	7.68	104.0073534	5.397892246	12.3900121	1.448244999	275.850685	39.73768195	55.85607385	19.28408946	7.441730386	17.88136627	NA	0.282471667	-512	28.82056236	28	552344	5677894	0	0	0	0
1	1	W014N49B	49.75	-14.25	2003.86554	W014N49B20136	s	201	s201	26/06/2013	26	6	2013	1	19:48:00	20:58:00	Survey	f	a	1.17	49.633	-14.1353	49.7057	-14.2113	Y	9768.29	9.76829	7.68	225.9760211	11.72796127	26.91968928	3.146591387	599.338779	86.33774558	121.3580858	41.89840106	16.16859354	38.85070229	NA	0.434184804	-4166	43.80488586	28	554028	5511105	0	1	0	0
1	1	W011N49D	49.25	-11.25	2024.21123	W011N49D20137	s	370	s370	17/07/2013	17	7	2013	1	17:30:00	18:08:00	PreWatch	n	i	0.63	49.4923	-11.4983	49.4682	-11.461	Y	3813.57	3.81357	7.68	88.22177944	4.578634524	10.50953494	1.228439593	233.9838241	33.70652813	47.37859454	16.35727313	6.312271922	15.16743669	NA	0.95526543	-601	48.98167038	29	336261	5457684	0	0	0	0
1	1	W012N50D	50.25	-12.25	1983.36184	W012N50D20137	s	348	s348	15/07/2013	15	7	2013	1	20:15:00	21:06:00	Survey	n	i	0.85	50.3742	-12.1908	50.3055	-12.2422	Y	8467.36	8.46736	7.68	195.8807288	10.16604146	23.33454819	2.72753105	519.5193555	74.83936973	105.1957203	36.31840802	14.01527415	33.67660406	NA	1.027929342	-2315	85.47866821	28	696047	5570046	0	1	0	0
1	1	W014N51D	51.25	-14.25	1941.88632	W014N51D20136	s	53	s53	08/06/2013	8	6	2013	1	10:37:00	12:23:00	Survey	n	i	1.77	51.3262	-14.0357	51.3835	-14.2015	Y	13196.12	13.19612	7.68	305.2740521	15.84346092	36.36617101	4.250772707	809.6548332	116.6348479	163.9442735	56.60111461	21.8423709	52.48394801	NA	0.282471667	-499	14.70010567	28	552344	5677894	0	0	0	0
1	1	W011N53D	53.25	-11.25	1857.10517	W011N53D20136	s	118	s118	17/06/2013	17	6	2013	1	15:10:00	16:10:00	Survey	f	a	1	53.0148	-11.1597	52.9437	-11.178	Y	8015.01	8.01501	7.68	185.4162118	9.622942022	22.0879489	2.581818425	491.7651237	70.84123757	99.57585956	34.37817325	13.26653753	31.87750401	NA	0.593028486	-130	0	29	349886	5902444	0	0	0	0
1	1	W014N51D	51.25	-14.25	1941.88632	W014N51D20136	s	54	s54	08/06/2013	8	6	2013	1	12:23:00	13:00:00	Survey	n	i	0.62	51.3835	-14.2015	51.4038	-14.2608	Y	4707.84	4.70784	7.68	108.9093679	5.652302586	12.973971	1.516502846	288.8519201	41.61057521	58.48865006	20.19297603	7.792469724	18.7241404	NA	0.282471667	-465	13.8928833	28	552344	5677894	0	0	0	0
1	1	W011N49A	49.75	-11.75	2003.86554	W011N49A20137	s	367	s367	17/07/2013	17	7	2013	1	15:35:00	16:32:00	Survey	n	i	0.95	49.5678	-11.6103	49.527	-11.55	Y	6299.85	6.29985	7.68	145.738418	7.563698631	17.36127979	2.029327044	386.5307704	55.68168683	78.26731065	27.02148068	10.42758976	25.05593149	NA	1.412135241	-709	47.97930908	29	301908	5514465	2	2	1	4
1	1	W014N49B	49.75	-14.25	2003.86554	W014N49B20136	s	202	s202	26/06/2013	26	6	2013	1	20:58:00	21:34:00	Survey	f	a	0.6	49.7057	-14.2113	49.7437	-14.2508	Y	5096.58	5.09658	7.68	117.9023553	6.1190309	14.04527239	1.641725232	312.7033272	45.04648585	63.31824094	21.86037325	8.435918336	20.27024912	NA	0.434184804	-4159	29.10574341	28	554028	5511105	0	0	0	0
1	1	W015N50D	50.25	-15.25	1983.36184	W015N50D20137	s	457	s457	27/07/2013	27	7	2013	1	08:56:00	09:50:00	Survey	f	a	0.9	50.2115	-15.4557	50.2605	-15.5088	Y	6640.42	6.64042	7.68	153.6170357	7.972592116	18.29983043	2.139032447	407.4266206	58.69183907	82.49844081	28.4822617	10.99130518	26.41045526	NA	1.474024951	-4419	70.77366638	28	482176	5566457	0	0	0	0
1	1	W013N50B	50.75	-13.25	1962.7016	W013N50B20136	s	43	s43	07/06/2013	7	6	2013	1	05:56:00	06:05:00	Survey	n	i	0.15	50.846	-13.2483	50.8482	-13.2638	Y	1117.93	1.11793	7.68	25.86177006	1.342203637	3.080817206	0.360110876	68.59117889	9.880904043	13.88879623	4.795052186	1.850410704	4.446259961	NA	0.217928716	-2211	41.44247818	28	623452	5623485	0	0	0	0
1	1	W011N49A	49.75	-11.75	2003.86554	W011N49A20137	s	366	s366	17/07/2013	17	7	2013	1	14:19:00	15:35:00	Survey	n	i	1.27	49.6312	-11.6958	49.5678	-11.6103	Y	9371.23	9.37123	7.68	216.7904926	11.25124023	25.82545117	3.018687972	574.97671	82.82828477	116.4250927	40.19530463	15.5113686	37.27149709	NA	1.412135241	-863	54.97312927	29	301908	5514465	0	1	0	0
1	1	W014N51D	51.25	-14.25	1941.88632	W014N51D20136	s	58	s58	08/06/2013	8	6	2013	1	16:40:00	16:50:00	Survey	v	o	0.17	51.2877	-14.3168	51.2795	-14.3048	Y	1235.5	1.2355	7.68	28.58149746	1.483355152	3.404808293	0.397981579	75.80450221	10.9200372	15.34939772	5.299319095	2.045007311	4.913854437	NA	0.282471667	-532	28.69422913	28	552344	5677894	0	0	0	0
1	1	W013N49C	49.25	-13.75	2024.21123	W013N49C20136	s	198	s198	26/06/2013	26	6	2013	1	16:30:00	17:05:00	Survey	f	a	0.58	49.4257	-13.921	49.4622	-13.9585	Y	4886.19	4.88619	7.68	113.0352031	5.866429887	13.46546652	1.573952824	299.7945548	43.18692557	60.7043872	20.95795055	8.087673402	19.43347463	NA	0.677439455	-4328	39.32594681	28	590969	5455999	0	0	0	0
1	1	W011N49A	49.75	-11.75	2003.86554	W011N49A20137	s	355	s355	16/07/2013	16	7	2013	1	17:01:00	17:55:00	Survey	n	i	0.9	49.7015	-11.61	49.7405	-11.6513	Y	5263.03	5.26303	7.68	121.7528773	6.318869681	14.50397086	1.695341625	322.9157698	46.51765279	65.38612396	22.57430172	8.711423342	20.93225237	NA	1.412135241	-869	69.85826874	29	301908	5514465	0	1	1	0
1	1	W011N49D	49.25	-11.25	2024.21123	W011N49D20137	s	360	s360	17/07/2013	17	7	2013	1	06:03:00	06:31:00	Survey	n	i	0.47	49.3197	-11.1338	49.3535	-11.1615	Y	4266.37	4.26637	7.68	98.69649841	5.122263436	11.75734955	1.374294274	261.7651137	37.70859787	53.00393407	18.29939944	7.061738493	16.96830859	NA	0.95526543	-187	10.33994198	29	336261	5457684	0	0	0	0
1	1	W014N49C	49.25	-14.75	2024.21123	W014N49C20137	s	455	s455	26/07/2013	26	7	2013	1	18:40:00	19:36:00	Survey	f	a	0.93	49.3967	-14.5865	49.4567	-14.6493	Y	8081.3	8.0813	7.68	186.9497627	9.702531998	22.27063517	2.603172276	495.8324426	71.42715088	100.3994372	34.6625102	13.37626316	32.14115628	NA	0.991667299	-4448	46.68687057	28	518194	5455278	0	0	0	0
1	1	W014N49B	49.75	-14.25	2003.86554	W014N49B20136	s	200	s200	26/06/2013	26	6	2013	1	18:45:00	19:48:00	Survey	f	a	1.05	49.5668	-14.0667	49.633	-14.1353	Y	8876.75	8.87675	7.68	205.3514486	10.65756368	24.46276008	2.859405596	544.6378154	78.45780128	110.2818724	38.07438201	14.69290454	35.30484448	NA	0.434184804	-4250	49.75978088	28	554028	5511105	0	0	0	0
1	1	W011N49B	49.75	-11.25	2003.86554	W011N49B20137	s	364	s364	17/07/2013	17	7	2013	1	10:36:00	10:58:00	Survey	n	i	0.37	49.5773	-11.4402	49.5938	-11.5938	Y	3014.79	3.01479	7.68	69.74300932	3.619602239	8.308227267	0.971132916	184.9740068	26.64643588	37.4547621	12.93110907	4.990115166	11.99050011	NA	0.958216443	-612	52.92306137	29	337921	5513265	0	2	1	0
1	1	W009N50B	50.75	-9.25	1962.7016	W009N50B20136	s	89	s89	12/06/2013	12	6	2013	1	06:45:00	07:44:00	Survey	n	i	0.98	50.9417	-9.4618	51.0717	-9.2452	Y	6409.28	6.40928	7.68	148.269851	7.695077825	17.66284006	2.064575851	393.2446948	56.64887654	79.62679054	27.49083576	10.60871389	25.49115248	NA	0.374169645	-114	6.84159088	29	482364	5622054	0	0	0	0
1	1	W014N49C	49.25	-14.75	2024.21123	W014N49C20137	s	454	s454	26/07/2013	26	7	2013	1	18:00:00	18:40:00	Survey	f	a	0.67	49.3588	-14.547	49.3967	-14.5865	Y	5092.38	5.09238	7.68	117.8052403	6.113990718	14.03370344	1.64037296	312.4457567	45.00937269	63.26608636	21.84236709	8.428969758	20.25354875	NA	0.991667299	-4452	59.27296066	28	518194	5455278	0	1	0	0
1	1	W011N49A	49.75	-11.75	2003.86554	W011N49A20137	s	369	s369	17/07/2013	17	7	2013	1	17:01:00	17:30:00	Survey	n	i	0.48	49.5092	-11.524	49.4923	-11.4983	Y	2638.49	2.63849	7.68	61.03789975	3.167814534	7.271219695	0.84991907	161.8861157	23.32049531	32.779773	11.3170875	4.36726422	10.49387628	NA	1.412135241	-639	55.31031799	29	301908	5514465	0	0	0	0
1	1	W014N49D	49.25	-14.25	2024.21123	W014N49D20137	s	453	s453	26/07/2013	26	7	2013	1	15:38:00	16:34:00	Survey	f	a	0.93	49.2145	-14.3968	49.2683	-14.4528	Y	7243.82	7.24382	7.68	167.5758401	8.697042066	19.96269128	2.333401095	444.4484813	64.02502859	89.99487239	31.07037517	11.9900582	28.81031127	NA	0.991455691	-4534	26.19491386	28	554582	5455518	1	0	0	1
1	1	W009N51D	51.25	-9.25	1941.88632	W009N51D20136	s	90	s90	12/06/2013	12	6	2013	1	07:44:00	08:45:00	Survey	n	i	1.02	51.0717	-9.2452	51.199	-9.0247	Y	6626.54	6.62654	7.68	153.2959476	7.955927921	18.2615804	2.134561473	406.5750234	58.56916096	82.32600378	28.4227285	10.96833131	26.35525193	NA	1.21927779	-111	6.51589632	29	482552	5677656	0	0	0	0
1	1	W014N51D	51.25	-14.25	1941.88632	W014N51D20136	s	57	s57	08/06/2013	8	6	2013	1	15:53:00	16:40:00	Survey	v	o	0.78	51.3325	-14.381	51.2877	-14.3168	Y	6700.61	6.70061	7.68	155.0092865	8.044848734	18.46568413	2.15841877	411.11918	59.22380174	83.24613469	28.74040007	11.09092078	26.64983055	NA	0.282471667	-528	25.03684616	28	552344	5677894	0	0	0	0
1	1	W011N49D	49.25	-11.25	2024.21123	W011N49D20137	s	371	s371	17/07/2013	17	7	2013	1	18:08:00	19:10:00	Survey	s	o	1.03	49.4682	-11.461	49.417	-11.384	Y	7972.85	7.97285	7.68	184.440852	9.572321689	21.97175789	2.568237078	489.1782522	70.46859456	99.05205268	34.19733099	13.19675049	31.70982019	NA	0.95526543	-433	64.44264221	29	336261	5457684	0	1	1	0
1	1	W011N49A	49.75	-11.75	2003.86554	W011N49A20137	s	368	s368	17/07/2013	17	7	2013	1	16:32:00	17:01:00	Survey	n	i	0.48	49.527	-11.55	49.5092	-11.524	Y	2734.66	2.73466	7.68	63.26249824	3.283269283	7.536227902	0.880895376	167.7862468	24.17046979	33.97447062	11.72955215	4.526434333	10.87635216	NA	1.412135241	-675	58.39009476	29	301908	5514465	0	0	0	0
1	1	W014N50B	50.75	-14.25	1962.7016	W014N50B20136	s	28	s28	06/06/2013	6	6	2013	1	04:54:00	05:57:00	Survey	n	i	1.05	50.7952	-14.2498	50.7438	-14.323	Y	7697.5	7.6975	7.68	178.070986	9.24173112	21.21293928	2.47954021	472.2839478	68.03488953	95.63118202	33.01628887	12.74098633	30.6146891	NA	0.47400977	-949	55.81053162	28	552909	5622293	0	0	0	0
1	1	W011N49B	49.75	-11.25	2003.86554	W011N49B20137	s	363	s363	17/07/2013	17	7	2013	1	09:34:00	10:36:00	Survey	n	i	1.03	49.5203	-11.362	49.5773	-11.4402	Y	8496.23	8.49623	7.68	196.5484808	10.20069722	23.41409502	2.736829128	521.2903827	75.09451719	105.5543296	36.44221647	14.06305183	33.79141663	NA	0.958216443	-510	59.43366241	29	337921	5513265	0	0	0	0
1	1	W011N49A	49.75	-11.75	2003.86554	W011N49A20137	s	352	s352	16/07/2013	16	7	2013	1	10:13:00	10:59:00	Survey	n	i	0.77	49.8017	-11.9753	49.7617	-11.9127	Y	6337.43	6.33743	7.68	146.6075945	7.608808142	17.46482158	2.041429846	388.8360201	56.01380499	78.73409288	27.18263541	10.48977937	25.20537972	NA	1.412135241	-1332	66.93480682	29	301908	5514465	0	0	0	0
1	1	W011N49D	49.25	-11.25	2024.21123	W011N49D20137	s	362	s362	17/07/2013	17	7	2013	1	08:32:00	09:34:00	Survey	n	i	1.03	49.4633	-11.2935	49.5203	-11.362	Y	8050.96	8.05096	7.68	186.2477961	9.666100533	22.18701247	2.593397778	493.9706707	71.15897095	100.0224533	34.53235799	13.32603742	32.0204793	NA	0.95526543	-381	55.54197311	29	336261	5457684	0	1	1	0
1	1	W011N49C	49.25	-11.75	2024.21123	W011N49C20137	s	372	s372	18/07/2013	18	7	2013	1	05:01:00	05:55:00	Survey	n	i	0.9	49.1397	-11.5095	49.1727	-11.6877	Y	13504.23	13.50423	7.68	312.4017524	16.21338243	37.21526763	4.350022	828.5590831	119.3581001	167.7721313	57.92266742	22.35235815	53.70937104	NA	1.331718036	-755	72.32994843	29	299878	5458887	1	1	1	1
1	1	W011N49D	49.25	-11.25	2024.21123	W011N49D20137	s	361	s361	17/07/2013	17	7	2013	1	06:31:00	06:57:00	Survey	n	i	0.43	49.3535	-11.1615	49.3743	-11.1863	Y	2936.38	2.93638	7.68	67.92917441	3.525465765	8.092151808	0.945876266	180.1633122	25.95341733	36.48066081	12.59480444	4.860335204	11.67865206	NA	0.95526543	-192	15.41478443	29	336261	5457684	0	0	0	0
1	2	W013N51B	51.75	-13.25	1920.91751	W013N51B20136	s	12	s12	04/06/2013	4	6	2013	1	16:31:00	17:30:00	Survey	n	i	0.98	51.807	-13.0633	51.7943	-13.1755	Y	7864.86	7.86486	7.68	181.9425828	9.442663662	21.6741483	2.533450058	482.5522853	69.51410399	97.71038301	33.73412482	13.01799923	31.28031362	NA	0.234092924	-964	51.93561172	28	620802	5734682	0	0	0	0
1	2	W011N53C	53.25	-11.75	1857.10517	W011N53C20136	s	3	s3	03/06/2013	3	6	2013	1	12:50:00	13:00:00	PreWatch	n	i	0.17	53.4027	-11.8252	53.395	-11.8365	Y	1138.57	1.13857	7.68	26.33924802	1.366984333	3.137697393	0.366759493	69.85755687	10.06333216	14.14522083	4.88358177	1.884574271	4.5283499	NA	0.607774516	-226	14.32686615	29	316534	5903611	0	0	0	0
1	2	W014N51D	51.25	-14.25	1941.88632	W014N51D20136	s	55	s55	08/06/2013	8	6	2013	1	14:17:00	15:19:00	Survey	n	i	1.03	51.429	-14.3942	51.363	-14.4233	Y	7618.31	7.61831	7.68	176.2391733	9.146661614	20.99472219	2.454033229	467.4255721	67.33498958	94.64742594	32.67665096	12.60992005	30.29974453	NA	0.282471667	-489	18.53896332	28	552344	5677894	0	0	0	0
1	2	W015N50C	50.25	-15.75	1983.36184	W015N50C20137	s	460	s460	27/07/2013	27	7	2013	1	12:55:00	13:25:00	Survey	f	a	0.5	50.4302	-15.695	50.4568	-15.7245	Y	3631.84	3.63184	7.68	84.01770631	4.360446743	10.00871923	1.169900194	222.833685	32.10029456	45.12084053	15.57779245	6.011470318	14.44465545	NA	1.297486752	-4434	39.63351059	28	446529	5566697	0	0	0	0
1	2	W011N53C	53.25	-11.75	1857.10517	W011N53C20136	s	5	s5	03/06/2013	3	6	2013	1	13:12:00	14:10:00	PreWatch	n	i	0.97	53.3818	-11.8565	53.349	-11.9072	Y	4972.79	4.97279	7.68	115.0385748	5.970403155	13.70412079	1.601848669	305.107943	43.95234585	61.78027725	21.32939735	8.231014727	19.77790238	NA	0.607774516	-233	21.01280212	29	316534	5903611	0	0	0	0
1	2	W011N53C	53.25	-11.75	1857.10517	W011N53C20136	s	6	s6	03/06/2013	3	6	2013	1	14:10:00	14:19:00	PreWatch	n	i	0.15	53.349	-11.9072	53.3457	-11.9123	Y	505.98	0.50598	7.68	11.70520327	0.607489989	1.39439766	0.162988496	31.04480822	4.472150484	6.286158401	2.170271425	0.837507772	2.012401249	NA	0.607774516	-233	21.01280212	29	316534	5903611	0	0	0	0
1	2	W012N51A	51.75	-12.75	1920.91751	W012N51A20136	s	10	s10	04/06/2013	4	6	2013	1	12:59:00	14:17:00	Survey	n	i	1.3	51.8777	-12.6498	51.8435	-12.7957	Y	10741.81	10.74181	7.68	248.4969723	12.89677927	29.60252706	3.460183203	659.0693616	94.94225386	133.4527298	46.07402926	17.77996852	42.72260313	NA	0.252885098	-1125	57.23054504	28	655313	5735629	1	0	0	1
1	2	W018N55D	55.25	-18.25	1769.96676	W018N55D20139	s	702	s702	11/09/2013	11	9	2013	1	16:00:00	17:08:00	Survey	f	a	1.13	55.4482	-18.4238	55.3948	-18.5352	Y	9217.13	9.21713	7.68	213.2256246	11.06622665	25.4007816	2.969049152	565.5218854	81.46626535	114.5106172	39.5343395	15.25630215	36.65860859	13.48311241	0.801674447	-1359	42.33419418	27	674795	6126059	0	0	0	0
1	2	W011N53C	53.25	-11.75	1857.10517	W011N53C20136	s	2	s2	03/06/2013	3	6	2013	1	12:08:00	12:50:00	PreWatch	n	i	0.7	53.4408	-11.7723	53.4027	-11.8252	Y	5511.83	5.51183	7.68	127.5086612	6.617589921	15.18963615	1.775487741	338.1813918	48.71671585	68.47720823	23.64148639	9.123249919	21.92179807	NA	0.607774516	-224	16.69649315	29	316534	5903611	0	0	0	0
1	2	W013N51C	51.25	-13.75	1941.88632	W013N51C20136	s	26	s26	05/06/2013	5	6	2013	1	19:06:00	19:54:00	Survey	n	i	0.8	51.366	-13.6787	51.3187	-13.7233	Y	6117.04	6.11704	7.68	141.5093837	7.344215386	16.85749055	1.970440075	375.3144287	54.06591202	75.9961515	26.23737193	10.12500219	24.32885684	NA	0.241029055	-717	47.07585907	28	587238	5678369	0	0	0	0
1	2	W010N49D	49.25	-10.25	2024.21123	W010N49D201310	s	945	s945	12/10/2013	12	10	2013	1	10:05:00	10:18:00	Survey	n	i	0.22	49.3562	-10.2082	49.3477	-10.2225	Y	1406.47	1.40647	7.68	32.53672222	1.688627917	3.875979619	0.453055901	86.2946399	12.43118099	17.47351028	6.03266059	2.328003804	5.593846686	15.84060567	0.482909356	-144	19.82735443	29	409031	5455999	0	0	0	0
1	2	W011N53C	53.25	-11.75	1857.10517	W011N53C20136	s	7	s7	03/06/2013	3	6	2013	1	14:19:00	14:45:00	Survey	v	o	0.43	53.3457	-11.9123	53.32	-11.8273	Y	6342.37	6.34237	7.68	146.7218977	7.614740381	17.4784381	2.043021456	389.1391777	56.05747195	78.79547824	27.20382846	10.49795777	25.22502921	NA	0.607774516	-223	17.79444885	29	316534	5903611	0	0	0	0
1	2	W013N51B	51.75	-13.25	1920.91751	W013N51B20136	s	20	s20	05/06/2013	5	6	2013	1	12:20:00	12:41:00	Survey	n	i	0.35	51.7623	-13.2905	51.7362	-13.3203	Y	3566.65	3.56665	7.68	82.50957922	4.282176243	9.829061615	1.148900357	218.8337958	31.52409926	44.31091647	15.29816936	5.903563764	14.18537613	NA	0.234092924	-864	52.02734375	28	620802	5734682	0	0	0	0
1	2	W013N48A	48.75	-13.75	2044.39745	W013N48A20137	s	447	s447	25/07/2013	25	7	2013	1	13:41:00	14:00:00	Survey	f	a	0.32	48.5237	-13.6938	48.5403	-13.7105	Y	2224.87	2.22487	7.68	51.46925534	2.671210113	6.131342406	0.716680977	136.5079379	19.66466335	27.64103145	9.542957222	3.682627322	8.848806235	NA	1.014643187	-4495	13.8928833	28	591884	5400419	0	0	0	0
1	2	W011N53C	53.25	-11.75	1857.10517	W011N53C20136	s	1	s1	03/06/2013	3	6	2013	1	11:08:00	12:08:00	Survey	n	i	1	53.4957	-11.7723	53.4408	-11.7723	Y	6102.68	6.10268	7.68	141.1770693	7.32696855	16.81790315	1.965812779	374.4330567	53.93896805	75.81768545	26.17575723	10.10122507	24.27173394	NA	0.607774516	-234	21.97596359	29	316534	5903611	0	0	0	0
1	2	W012N50C	50.25	-12.75	1983.36184	W012N50C20137	s	323	s323	09/07/2013	9	7	2013	1	18:45:00	19:47:00	Survey	f	a	1.03	50.054	-12.6252	50.0922	-12.5407	Y	7390.14	7.39014	7.68	170.9607054	8.872713666	20.36591779	2.380533476	453.4258986	65.3182795	91.8126793	31.69796585	12.23224545	29.39225496	NA	0.915213142	-2342	52.60751724	28	660406	5568850	0	0	0	0
1	2	W013N48D	48.25	-13.25	2064.42274	W013N48D20137	s	441	s441	25/07/2013	25	7	2013	1	08:40:00	09:30:00	Survey	f	a	0.83	48.2598	-13.4313	48.3092	-13.4803	Y	6581.53	6.58153	7.68	152.2546736	7.901886692	18.13753726	2.120062306	403.8133325	58.17133118	81.76679831	28.22966501	10.89382811	26.17623444	NA	1.199473739	-4540	26.02530479	28	629908	5345568	1	0	0	1
1	2	W013N48D	48.25	-13.25	2064.42274	W013N48D20137	s	442	s442	25/07/2013	25	7	2013	1	09:30:00	10:25:00	Survey	f	a	0.92	48.3092	-13.4803	48.363	-13.5337	Y	7174.14	7.17414	7.68	165.9637968	8.613378403	19.77065451	2.310954281	440.1729831	63.40913926	89.12914119	30.77148489	11.87471644	28.53317023	NA	1.199473739	-4526	23.39285851	28	629908	5345568	2	0	0	3
1	2	W018N53B	53.75	-18.25	1835.53761	W018N53B20138	s	553	s553	07/08/2013	7	8	2013	1	09:54:00	11:00:00	Survey	f	a	1.1	53.809	-18.0115	53.7542	-17.9358	Y	7881.95	7.88195	7.68	182.338052	9.463188177	21.72125909	2.538956749	483.6011579	69.66517726	97.92276569	33.80744911	13.04629507	31.34829435	14.5757071	0.959330095	-2361	43.88166428	27	681319	5959217	0	0	0	0
1	2	W017N53A	53.75	-17.75	1835.53761	W017N53A20138	s	554	s554	07/08/2013	7	8	2013	1	12:44:00	13:52:00	Survey	f	a	1.13	53.654	-17.798	53.5955	-17.718	Y	8391.03	8.39103	7.68	194.1149857	10.07440091	23.12420174	2.702944052	514.8362112	74.16473041	104.2474462	35.99102013	13.88893516	33.3730264	14.45842009	0.909227968	-2388	20.3250351	28	318681	5959217	0	1	0	0
1	2	W013N48C	48.25	-13.75	2064.42274	W013N48C20137	s	445	s445	25/07/2013	25	7	2013	1	13:04:00	13:31:00	Survey	f	a	0.45	48.4947	-13.6648	48.515	-13.6848	Y	2701.22	2.70122	7.68	62.48897932	3.243124316	7.444081448	0.870124552	165.7347022	23.87492122	33.55906029	11.58613336	4.471089023	10.7433597	NA	1.01828342	-4541	57.9268074	28	592792	5344843	0	0	0	0
1	2	W015N50B	50.75	-15.25	1962.7016	W015N50B20136	s	203	s203	27/06/2013	27	6	2013	1	09:30:00	10:31:00	Survey	f	a	1.02	50.5043	-15.0635	50.5707	-15.1347	Y	8938.81	8.93881	7.68	206.7869824	10.73206665	24.63376992	2.879394612	548.445171	79.0062965	111.052811	38.34054552	14.79561704	35.55165918	NA	1.002642155	-3857	67.02523804	28	482364	5622054	0	0	0	0
1	2	W014N51C	51.25	-14.75	1941.88632	W014N51C20139	s	791	s791	20/09/2013	20	9	2013	1	18:49:00	19:16:00	Survey	n	i	0.45	51.3977	-14.8613	51.395	-14.8243	Y	2592.16	2.59216	7.68	59.96600337	3.112184033	7.143528636	0.834993504	159.0432076	22.91098221	32.20412214	11.11834631	4.290569991	10.30960147	15.88737745	0.727051904	-871	65.84249115	28	517448	5677656	0	0	0	0
1	2	W013N50B	50.75	-13.25	1962.7016	W013N50B20136	s	44	s44	07/06/2013	7	6	2013	1	06:05:00	06:18:00	Survey	n	i	0.22	50.8482	-13.2638	50.8552	-13.2857	Y	1723.49	1.72349	7.68	39.87047367	2.069243314	4.749622359	0.555174343	105.7453835	15.23317162	21.41202567	7.392417515	2.85273402	6.85470082	NA	0.217928716	-2211	41.44247818	28	623452	5623485	1	0	0	1
1	2	W013N50B	50.75	-13.25	1962.7016	W013N50B20136	s	45	s45	07/06/2013	7	6	2013	1	06:58:00	07:16:00	Survey	n	i	0.3	50.872	-13.3323	50.8788	-13.3517	Y	1558.72	1.55872	7.68	36.05888557	1.871425168	4.295561938	0.502100082	95.63620222	13.77686674	19.36505169	6.685707812	2.580014736	6.199385268	NA	0.217928716	-2203	56.96235657	28	623452	5623485	0	0	0	0
1	2	W019N53A	53.75	-19.75	1835.53761	W019N53A20137	s	497	s497	30/07/2013	30	7	2013	1	19:16:00	20:10:00	Survey	f	a	0.9	53.7973	-19.9707	53.8485	-20.0452	Y	7516.79	7.51679	7.68	173.8906249	9.024773969	20.71494828	2.421330988	461.1966982	66.4376934	93.38616228	32.24120465	12.44188131	29.89597458	NA	1.270866646	-1641	58.85662079	27	582425	5956432	1	0	0	7
1	2	W014N48B	48.75	-14.25	2044.39745	W014N48B20137	s	451	s451	26/07/2013	26	7	2013	1	09:51:00	11:45:00	Survey	n	i	1.9	48.9053	-14.0792	48.9937	-14.1692	Y	11830.3	11.8303	7.68	273.6776885	14.2036368	32.60221284	3.81081078	725.8542339	104.5629504	146.9757731	50.74280669	19.58164979	47.05177356	NA	1.041402753	-4551	21.01280212	28	555131	5399936	2	0	0	2
1	2	W018N52A	52.75	-18.75	1878.52538	W018N52A20137	s	486	s486	29/07/2013	29	7	2013	1	13:32:00	13:52:00	Survey	f	a	0.33	52.9848	-18.8237	52.9987	-18.8432	Y	2021.02	2.02102	7.68	46.7535359	2.426468327	5.569576155	0.651017186	124.0007988	17.86293384	25.10850308	8.668611778	3.345217403	8.038054736	NA	1.941644714	-2686	61.02524567	27	651859	5846835	0	0	0	0
1	2	W013N51B	51.75	-13.25	1920.91751	W013N51B20136	s	18	s18	05/06/2013	5	6	2013	1	09:55:00	10:43:00	Survey	n	i	0.8	51.8403	-13.0807	51.8328	-13.1597	Y	5508.87	5.50887	7.68	127.4400469	6.614028897	15.18146238	1.774532324	337.9994113	48.69052716	68.44035961	23.62876455	9.118340561	21.91001355	NA	0.234092924	-904	50.4380722	28	620802	5734682	1	0	0	2
1	2	W012N50C	50.25	-12.75	1983.36184	W012N50C20137	s	324	s324	09/07/2013	9	7	2013	1	19:47:00	20:55:00	Survey	f	a	1.13	50.0922	-12.5407	50.133	-12.4497	Y	7937.07	7.93707	7.68	183.6132698	9.529370884	21.87317108	2.556713453	486.9833197	70.15237699	98.60760822	34.04388829	13.13753695	31.56752699	NA	0.915213142	-2351	50.4078064	28	660406	5568850	0	0	0	0
1	2	W014N53D	53.25	-14.25	1857.10517	W014N53D201310	s	916	s916	08/10/2013	8	10	2013	1	15:58:00	17:00:00	Survey	f	a	1.03	53.0025	-14.1028	53.0113	-14.2328	Y	8781.64	8.78164	7.68	203.1510942	10.54336717	24.20063998	2.828766875	538.801985	77.61714267	109.1001948	37.66641247	14.53546908	34.92656059	13.53511347	0.379524965	-207	10.87185287	28	550041	5900344	0	0	0	0
1	2	W013N51C	51.25	-13.75	1941.88632	W013N51C20136	s	25	s25	05/06/2013	5	6	2013	1	18:06:00	19:06:00	Survey	n	i	1	51.4268	-13.6247	51.366	-13.6787	Y	7741.54	7.74154	7.68	179.0897676	9.294605009	21.33430296	2.493726182	474.9859836	68.42413579	96.17830814	33.20518201	12.81388019	30.78984413	NA	0.241029055	-728	48.79691315	28	587238	5678369	0	0	0	0
1	2	W013N51B	51.75	-13.25	1920.91751	W013N51B20136	s	13	s13	04/06/2013	4	6	2013	1	18:29:00	19:39:00	Survey	n	i	1.17	51.7798	-13.273	51.7538	-13.4127	Y	10066.4	10.0664	7.68	232.8722926	12.08587183	27.74121665	3.242618162	617.6292283	88.9725944	125.0616571	43.17704447	16.66202205	40.03634509	NA	0.234092924	-786	45.53746796	28	620802	5734682	0	0	0	0
1	2	W013N51B	51.75	-13.25	1920.91751	W013N51B20136	s	19	s19	05/06/2013	5	6	2013	1	11:08:00	12:20:00	Survey	n	i	1.2	51.6568	-13.205	51.7623	-13.2905	Y	13141.93	13.14193	7.68	304.0204411	15.77839958	36.21683296	4.233316866	806.3299774	116.1558857	163.2710347	56.36868156	21.75267498	52.26842215	NA	0.234092924	-1072	57.90857697	28	620802	5734682	1	0	0	1
1	2	W011N50A	50.75	-11.75	1962.7016	W011N50A20137	s	342	s342	15/07/2013	15	7	2013	1	15:01:00	15:38:00	Survey	n	i	0.62	50.6248	-11.7315	50.6033	-11.8012	Y	5480.31	5.48031	7.68	126.7795126	6.579747734	15.10277537	1.765334748	336.2475271	48.4381285	68.08562649	23.50629434	9.071079304	21.7964379	NA	0.815076085	-1987	81.05158234	29	306013	5625631	0	0	0	0
1	2	W011N50A	50.75	-11.75	1962.7016	W011N50A20137	s	343	s343	15/07/2013	15	7	2013	1	15:38:00	16:10:00	Survey	n	i	0.53	50.6033	-11.8012	50.582	-11.9587	Y	4739.73	4.73973	7.68	109.647146	5.690592635	13.06185978	1.526775998	290.8086721	41.89244621	58.88486616	20.32976807	7.845257777	18.85097816	NA	0.815076085	-2062	80.29011536	29	306013	5625631	0	0	0	0
1	2	W012N51A	51.75	-12.75	1920.91751	W012N51A20136	s	17	s17	05/06/2013	5	6	2013	1	09:02:00	09:55:00	Survey	n	i	0.88	51.8485	-12.986	51.8403	-13.0807	Y	6587.01	6.58701	7.68	152.3813533	7.90846126	18.15262815	2.121826251	404.1493153	58.21974887	81.83483034	28.2531528	10.90289205	26.19802169	NA	0.252885098	-950	49.26352692	28	655313	5735629	0	0	0	0
1	2	W015N50C	50.25	-15.75	1983.36184	W015N50C20137	s	462	s462	27/07/2013	27	7	2013	1	13:37:00	13:45:00	Survey	f	a	0.13	50.4682	-15.737	50.4735	-15.7428	Y	723.51	0.72351	7.68	16.73746007	0.868659791	1.993871837	0.233059895	44.39147496	6.394804905	8.988679886	3.103306321	1.197565952	2.877567163	NA	1.297486752	-4408	49.35302734	28	446529	5566697	0	0	0	0
1	2	W014N51D	51.25	-14.25	1941.88632	W014N51D20136	s	59	s59	08/06/2013	8	6	2013	1	17:40:00	18:49:00	Survey	n	i	1.15	51.2332	-14.2393	51.1697	-14.1495	Y	9451.45	9.45145	7.68	218.6463412	11.34755718	26.04653156	3.044529639	579.898834	83.53732822	117.421757	40.53939904	15.64415464	37.5905561	NA	0.282471667	-544	28.21634674	28	552344	5677894	0	0	0	0
1	2	W014N51D	51.25	-14.25	1941.88632	W014N51D20136	s	60	s60	08/06/2013	8	6	2013	1	18:49:00	19:48:00	Survey	n	i	0.98	51.1697	-14.1495	51.1152	-14.0725	Y	8111.71	8.11171	7.68	187.6531174	9.739035499	22.35442321	2.612966101	497.6978959	71.69590532	100.7771666	34.79291977	13.42658821	32.2620918	NA	0.282471667	-605	35.33108902	28	552344	5677894	0	0	0	0
1	2	W011N53C	53.25	-11.75	1857.10517	W011N53C20136	s	4	s4	03/06/2013	3	6	2013	1	13:00:00	13:12:00	Survey	v	o	0.2	53.395	-11.8365	53.3818	-11.8565	Y	1979.38	1.97938	7.68	45.79032128	2.376478317	5.454831953	0.637604954	121.4461389	17.49490899	24.59121863	8.490021358	3.276299358	7.872449023	NA	0.607774516	-228	21.15828514	29	316534	5903611	0	0	0	0
1	2	W018N52A	52.75	-18.75	1878.52538	W018N52A20137	s	482	s482	29/07/2013	29	7	2013	1	12:32:00	12:46:00	Survey	f	a	0.23	52.9318	-18.7507	52.9438	-18.7672	Y	1736.09	1.73609	7.68	40.16211924	2.084379469	4.78436502	0.559235347	106.5188925	15.34456855	21.56865091	7.446491762	2.873601272	6.904827785	NA	1.941644714	-2879	57.03188324	27	651859	5846835	0	0	0	0
1	2	W016N50D	50.25	-16.25	1983.36184	W016N50D20136	s	224	s224	29/06/2013	29	6	2013	1	11:55:00	12:03:00	Survey	n	i	0.13	50.0948	-16.3723	50.0883	-16.3618	Y	1042.73	1.04273	7.68	24.12219108	1.251920984	2.873587584	0.335888199	63.97742769	9.216256737	12.95457333	4.472515409	1.725943757	4.147178553	NA	0.655657943	-4730	29.67883873	28	410883	5567175	0	0	0	0
1	2	W012N49B	49.75	-12.25	2003.86554	W012N49B20137	s	351	s351	16/07/2013	16	7	2013	1	09:41:00	10:13:00	Survey	n	i	0.53	49.8142	-12.0208	49.8017	-11.9753	Y	3558.02	3.55802	7.68	82.30984353	4.271810132	9.805267839	1.146119148	218.3040523	31.44780472	44.20365048	15.2611362	5.889272667	14.15104472	NA	1.104296241	-1373	65.64154053	28	698092	5514465	0	0	0	0
1	2	W010N49D	49.25	-10.25	2024.21123	W010N49D201310	s	943	s943	12/10/2013	12	10	2013	1	08:26:00	09:50:00	PreWatch	n	i	1.4	49.4317	-10.0703	49.3675	-10.189	Y	11185.67	11.18567	7.68	258.7650617	13.42968429	30.82572666	3.603160683	686.3026236	98.86534213	138.9671011	47.97784422	18.51465074	44.48793454	15.84060567	0.482909356	-145	9.63000298	29	409031	5455999	0	0	0	0
1	2	W010N49D	49.25	-10.25	2024.21123	W010N49D201310	s	944	s944	12/10/2013	12	10	2013	1	09:50:00	09:55:00	Survey	v	o	0.08	49.3675	-10.189	49.382	-10.1928	Y	1636.5	1.6365	7.68	37.85812616	1.964804208	4.509898828	0.527153514	100.4081893	14.46431314	20.33131525	7.019306498	2.708750473	6.508725932	15.84060567	0.482909356	-135	24.94599724	29	409031	5455999	0	0	0	0
1	2	W011N52B	52.75	-11.25	1878.52538	W011N52B20136	s	122	s122	17/06/2013	17	6	2013	1	19:49:00	20:52:00	Survey	f	a	1.05	52.6823	-11.2445	52.6058	-11.2637	Y	8611.18	8.61118	7.68	199.2076907	10.33870792	23.73087688	2.773857158	528.3431999	76.11051096	106.9824307	36.93526277	14.2533184	34.24859871	NA	0.433770548	-132	3.83710027	29	348141	5846835	0	0	0	0
1	2	W010N49D	49.25	-10.25	2024.21123	W010N49D201310	s	946	s946	12/10/2013	12	10	2013	1	11:26:00	12:52:00	PreWatch	n	i	1.43	49.3247	-10.312	49.4052	-10.3248	Y	9001.35	9.00135	7.68	208.2338054	10.80715552	24.80612461	2.899540824	552.2824681	79.55906959	111.8298123	38.60880216	14.89913728	35.80039885	15.84060567	0.482909356	-124	12.03268433	29	409031	5455999	0	0	0	0
1	2	W013N50B	50.75	-13.25	1962.7016	W013N50B20136	s	42	s42	07/06/2013	7	6	2013	1	04:59:00	05:56:00	Survey	n	i	0.95	50.8793	-13.1718	50.846	-13.2483	Y	6539.05	6.53905	7.68	151.2719804	7.850885763	18.02047266	2.106378846	401.2070113	57.79587309	81.23905312	28.04746306	10.82351638	26.00728388	NA	0.217928716	-2200	39.59654999	28	623452	5623485	0	0	0	0
1	2	W014N51C	51.25	-14.75	1941.88632	W014N51C20139	s	790	s790	20/09/2013	20	9	2013	1	17:41:00	18:42:00	Survey	n	i	1.02	51.396	-14.9607	51.3975	-14.8728	Y	6115.24	6.11524	7.68	141.4676738	7.342050677	16.8525218	1.969859287	375.2038047	54.04998934	75.97375162	26.22963846	10.12201784	24.32169187	15.88737745	0.727051904	-907	66.35790253	28	517448	5677656	0	0	0	0
1	2	W015N50C	50.25	-15.75	1983.36184	W015N50C20137	s	461	s461	27/07/2013	27	7	2013	1	13:25:00	13:37:00	Survey	f	a	0.2	50.4568	-15.7245	50.4682	-15.737	Y	1541.8	1.5418	7.68	35.66734902	1.851104757	4.248919634	0.496648152	94.59776001	13.62729601	19.15478103	6.613112696	2.552000279	6.132080666	NA	1.297486752	-4420	50.4078064	28	446529	5566697	0	0	0	0
1	2	W019N53A	53.75	-19.75	1835.53761	W019N53A20137	s	496	s496	30/07/2013	30	7	2013	1	18:10:00	19:16:00	Survey	f	a	1.1	53.7383	-19.8857	53.7973	-19.9707	Y	8633.48	8.63348	7.68	199.7237555	10.36549124	23.79235378	2.781043076	529.7119189	76.30764645	107.259578	37.03094678	14.29024287	34.33730676	NA	1.270866646	-1710	68.69197845	27	582425	5956432	0	1	0	0
1	2	W012N49C	49.25	-12.75	2024.21123	W012N49C20137	s	400	s400	21/07/2013	21	7	2013	1	12:25:00	12:59:00	Survey	f	a	0.57	49.3387	-12.5768	49.3082	-12.5442	Y	4140.74	4.14074	7.68	95.79040655	4.971439766	11.41115755	1.333828548	254.0575103	36.59824351	51.44324748	17.76057854	6.853807501	16.46866563	NA	1.034849485	-1248	47.24162292	28	663739	5457684	0	0	0	0
1	2	W021N55C	55.25	-21.75	1769.96676	W021N55C20137	s	504	s504	31/07/2013	31	7	2013	1	17:44:00	18:32:00	Survey	f	a	0.8	55.0087	-21.806	55.0538	-21.877	Y	6774.53	6.77453	7.68	156.7193701	8.133600603	18.66940008	2.182230741	415.6547029	59.87715777	84.16451741	29.05746809	11.21327733	26.94383105	NA	1.45720642	-2815	25.85391235	27	452323	6122868	0	1	1	0
1	2	W014N49D	49.25	-14.25	2024.21123	W014N49D20137	s	452	s452	26/07/2013	26	7	2013	1	14:39:00	15:38:00	Survey	f	a	0.98	49.157	-14.3373	49.2145	-14.3968	Y	7727.03	7.72703	7.68	178.7542144	9.277190087	21.29432975	2.489053789	474.0960218	68.29591022	95.99810277	33.14296681	12.78987134	30.73214453	NA	0.991455691	-4549	34.07364655	28	554582	5455518	0	0	0	0
1	2	W021N55C	55.25	-21.75	1769.96676	W021N55C20137	s	505	s505	31/07/2013	31	7	2013	1	18:32:00	19:30:00	Survey	f	a	0.97	55.0538	-21.877	55.1065	-21.9608	Y	7939.96	7.93996	7.68	183.6799872	9.532833458	21.88111888	2.557642456	487.1602691	70.17789395	98.64343809	34.05625841	13.14231059	31.57900924	NA	1.45720642	-2793	26.75468826	27	452323	6122868	0	0	0	0
1	2	W009N50A	50.75	-9.75	1962.7016	W009N50A201310	s	955	s955	13/10/2013	13	10	2013	1	09:17:00	09:39:00	Survey	v	o	0.37	50.6987	-9.7622	50.7138	-9.7827	Y	2223.43	2.22343	7.68	51.43591979	2.669480027	6.127371265	0.716216798	136.4195246	19.65193139	27.62312894	9.536776451	3.680242162	8.843077041	14.60750347	0.60983466	-130	4.37300873	29	447091	5622293	0	0	0	0
1	2	W009N50A	50.75	-9.75	1962.7016	W009N50A201310	s	956	s956	13/10/2013	13	10	2013	1	10:30:00	11:07:00	Survey	v	o	0.62	50.7278	-9.8597	50.7075	-9.9115	Y	4303.08	4.30308	7.68	99.54577995	5.166340418	11.85852132	1.38612005	264.0175976	38.03307066	53.46003194	18.45686543	7.122504621	17.11431652	14.60750347	0.60983466	-119	19.18082809	29	447091	5622293	0	0	0	0
1	2	W011N49A	49.75	-11.75	2003.86554	W011N49A20137	s	365	s365	17/07/2013	17	7	2013	1	13:05:00	14:19:00	Survey	n	i	1.23	49.6912	-11.6287	49.6312	-11.6958	Y	8249.22	8.24922	7.68	190.8342217	9.904132081	22.73337643	2.657261224	506.1348938	72.91129726	102.4855458	35.38273096	13.65419636	32.80900011	NA	1.412135241	-916	52.47971344	29	301908	5514465	1	0	0	2
1	2	W012N49D	49.25	-12.25	2024.21123	W012N49D20137	s	406	s406	20/07/2013	20	7	2013	1	18:05:00	19:00:00	Survey	n	i	0.92	49.051	-12.4838	49.0395	-12.5998	Y	8576.13	8.57613	7.68	198.396996	10.29663357	23.63430182	2.762568682	526.193057	75.80074555	106.5470555	36.7849512	14.19531317	34.10920888	NA	1.185711972	-1257	70.9907074	28	700122	5458887	0	0	0	0
1	2	W012N49C	49.25	-12.75	2024.21123	W012N49C20137	s	407	s407	21/07/2013	21	7	2013	1	19:00:00	19:37:00	Survey	n	i	0.62	49.0395	-12.5998	49.0295	-12.6565	Y	4290.18	4.29018	7.68	99.24747189	5.150858486	11.82298499	1.381966275	263.2264182	37.9190752	53.29982868	18.40155589	7.101160668	17.06302025	NA	1.034849485	-1432	74.46535492	28	663739	5457684	0	0	0	0
1	2	W012N49D	49.25	-12.25	2024.21123	W012N49D20137	s	405	s405	21/07/2013	21	7	2013	1	17:26:00	18:05:00	Survey	n	i	0.65	49.0697	-12.4178	49.051	-12.4838	Y	5251.26	5.25126	7.68	121.4805714	6.304737241	14.47153206	1.691549916	322.1935539	46.41361839	65.23988491	22.52381327	8.691939846	20.88543844	NA	1.185711972	-1178	66.623703	28	700122	5458887	0	0	0	0
1	2	W011N50A	50.75	-11.75	1962.7016	W011N50A20137	s	341	s341	15/07/2013	15	7	2013	1	14:05:00	15:01:00	Survey	n	i	0.93	50.6515	-11.624	50.6248	-11.7315	Y	8162.88	8.16288	7.68	188.8369342	9.800474576	22.49544694	2.629450097	500.8376421	72.14818827	101.4129232	35.01241223	13.51129035	32.4656124	NA	0.815076085	-1893	69.02767944	29	306013	5625631	0	0	0	0
1	2	W019N53D	53.25	-19.25	1857.10517	W019N53D20137	s	493	s493	30/07/2013	30	7	2013	1	12:51:00	13:54:00	Survey	f	a	1.05	53.4327	-19.4492	53.4887	-19.528	Y	8140.11	8.14011	7.68	188.3103204	9.773143774	22.43271338	2.622117291	499.440945	71.94696052	101.1301107	34.91477233	13.47361112	32.3750629	NA	2.135774991	-2480	32.8245163	27	616759	5901510	0	0	0	0
1	2	W009N51C	51.25	-9.75	1941.88632	W009N51C20137	s	331	s331	10/07/2013	10	7	2013	1	19:37:00	21:03:00	Survey	n	i	1.43	51.079	-9.9707	51.1968	-9.6463	Y	26213.17	26.21317	7.68	606.4055666	31.47192769	72.23885679	8.443862863	1608.322733	231.6869727	325.66384	112.4341579	43.38834306	104.2556942	NA	0.911112894	-122	7.05006266	29	447656	5677894	0	0	0	0
1	2	W011N49C	49.25	-11.75	2024.21123	W011N49C20137	s	373	s373	18/07/2013	18	7	2013	1	05:55:00	06:49:00	Survey	n	i	0.9	49.1727	-11.6877	49.2215	-11.7515	Y	7151.17	7.15117	7.68	165.4325331	8.585806277	19.70736703	2.303556728	438.7639535	63.20613937	88.84383155	30.67298286	11.8367045	28.4418233	NA	1.331718036	-771	24.55408096	29	299878	5458887	2	1	0	2
1	2	W011N49C	49.25	-11.75	2024.21123	W011N49C20137	s	374	s374	18/07/2013	18	7	2013	1	06:49:00	07:22:00	Survey	n	i	0.55	49.2215	-11.7515	49.2513	-11.7913	Y	4407.2	4.4072	7.68	101.9544295	5.291347261	12.14545486	1.419659167	270.4058732	38.95333829	54.7535723	18.90345515	7.294843598	17.52842328	NA	1.331718036	-906	67.14826965	29	299878	5458887	0	0	0	0
1	2	W008N51A	51.75	-8.75	1920.91751	W008N51A20137	s	334	s334	14/07/2013	14	7	2013	1	21:40:00	22:14:00	Survey	n	i	0.57	51.5792	-8.5077	51.5255	-8.6707	Y	10084.6	10.0846	7.68	233.2932912	12.1077213	27.79136866	3.248480335	618.7458105	89.13345004	125.2877501	43.25510217	16.69214452	40.10872774	NA	2.568639989	-65	11.97469616	29	517258	5733263	0	0	0	0
1	2	W015N50A	50.75	-15.75	1962.7016	W015N50A20137	s	465	s465	27/07/2013	27	7	2013	1	18:05:00	19:04:00	Survey	f	a	0.98	50.7028	-15.9977	50.7523	-16.0528	Y	6744.96	6.74496	7.68	156.0353783	8.098102017	18.58791866	2.172706533	413.8406041	59.61581447	83.79718669	28.9306486	11.16433769	26.82623046	NA	1.183901964	-4433	44.43490219	28	447091	5622293	0	0	0	0
1	2	W012N51A	51.75	-12.75	1920.91751	W012N51A20136	s	11	s11	04/06/2013	4	6	2013	1	15:39:00	16:31:00	Survey	n	i	0.87	51.8195	-12.9888	51.807	-13.0633	Y	5322.69	5.32269	7.68	123.1331448	6.390504381	14.66839704	1.714561089	326.576547	47.04498405	66.12738238	22.83021827	8.810181542	21.1695436	NA	0.252885098	-993	52.64741135	28	655313	5735629	0	0	0	0
1	2	W013N51B	51.75	-13.25	1920.91751	W013N51B20136	s	24	s24	05/06/2013	5	6	2013	1	15:38:00	16:57:00	Survey	n	i	1.32	51.5782	-13.4842	51.4975	-13.4842	Y	8974.86	8.97486	7.68	207.6209495	10.77534882	24.73311734	2.891007143	550.6570376	79.324927	111.5006844	38.49517204	14.85528741	35.69503816	NA	0.234092924	-811	47.8012352	28	620802	5734682	0	0	0	0
1	2	W016N52C	52.25	-16.75	1899.79668	W016N52C20139	s	841	s841	27/09/2013	27	9	2013	1	18:03:00	19:05:00	Survey	f	a	1.03	52.0712	-16.8043	52.0677	-16.9253	Y	8306.31	8.30631	7.68	192.1551284	9.972686003	22.89073117	2.67565412	509.6382327	73.41593107	103.1949251	35.62764136	13.74870729	33.03607782	15.27384306	0.760562596	-4234	30.39698792	28	380537	5790287	0	0	0	0
1	2	W016N52C	52.25	-16.75	1899.79668	W016N52C20139	s	842	s842	27/09/2013	27	9	2013	1	19:05:00	19:17:00	Survey	f	a	0.2	52.0677	-16.9253	52.067	-16.945	Y	1350.68	1.35068	7.68	31.24609745	1.621645601	3.722232254	0.435084663	82.87161532	11.9380771	16.78039359	5.793364783	2.235659549	5.371957262	15.27384306	0.760562596	-4241	33.37934875	28	380537	5790287	0	0	0	0
1	2	W018N55B	55.75	-18.25	1747.82581	W018N55B20139	s	700	s700	11/09/2013	11	9	2013	1	13:08:00	14:13:00	Survey	f	a	1.08	55.584	-18.1373	55.535	-18.2412	Y	8525.77	8.52577	7.68	197.2320331	10.23617299	23.49552408	2.746347216	523.1033156	75.35564393	105.9214242	36.56895446	14.11196002	33.90891977	13.17217597	0.801606987	-1405	23.24157333	27	672593	6181681	0	0	0	0
1	2	W018N55D	55.25	-18.25	1769.96676	W018N55D20139	s	701	s701	11/09/2013	11	9	2013	1	15:00:00	16:00:00	Survey	f	a	1	55.4975	-18.3203	55.4482	-18.4238	Y	8544.41	8.54441	7.68	197.6631513	10.25854766	23.5468816	2.752350299	524.2467371	75.52037722	106.1529518	36.64888844	14.14280655	33.98304731	13.48311241	0.801674447	-1402	12.03268433	27	674795	6126059	0	0	0	0
1	2	W013N51C	51.25	-13.75	1941.88632	W013N51C20136	s	27	s27	05/06/2013	5	6	2013	1	19:54:00	20:34:00	Survey	n	i	0.67	51.3187	-13.7233	51.2828	-13.7633	Y	4865.75	4.86575	7.68	112.5623982	5.841891716	13.40914301	1.567369276	298.5405706	43.00627401	60.45047219	20.87028739	8.053844187	19.35218411	NA	0.241029055	-677	53.85906982	28	587238	5678369	0	1	0	0
1	2	W011N50A	50.75	-11.75	1962.7016	W011N50A20137	s	344	s344	15/07/2013	15	7	2013	1	16:10:00	17:00:00	Survey	n	i	0.83	50.582	-11.8587	50.5485	-11.9308	Y	6327.02	6.32702	7.68	146.3668198	7.59631214	17.43613897	2.038077191	388.1974318	55.9218043	78.60478729	27.13799316	10.47255193	25.16398078	NA	0.815076085	-2026	42.17879105	29	306013	5625631	0	0	0	0
1	2	W013N51B	51.75	-13.25	1920.91751	W013N51B20136	s	14	s14	04/06/2013	4	6	2013	1	19:39:00	20:35:00	Survey	n	i	0.93	51.7538	-13.4127	51.7343	-13.5248	Y	8045.3	8.0453	7.68	186.1169523	9.659309854	22.17142554	2.59157585	493.6236438	71.10896231	99.95218502	34.50809814	13.31667554	31.99797616	NA	0.234092924	-718	47.13687134	28	620802	5734682	0	0	0	0
1	2	W018N52A	52.75	-18.75	1878.52538	W018N52A20137	s	483	s483	29/07/2013	29	7	2013	1	12:46:00	13:07:00	Survey	f	a	0.35	52.9438	-18.7672	52.962	-18.7925	Y	2643.15	2.64315	7.68	61.14570243	3.1734094	7.28406183	0.851420162	162.1720325	23.36168306	32.83766732	11.33707528	4.374977506	10.51241016	NA	1.941644714	-2860	70.86079407	27	651859	5846835	0	0	0	0
1	2	W012N50C	50.25	-12.75	1983.36184	W012N50C20136	s	73	s73	10/06/2013	10	6	2013	1	11:23:00	12:33:00	PreWatch	n	i	1.17	50.2145	-12.5973	50.1535	-12.5312	Y	8268.7	8.2687	7.68	191.2849572	9.927524866	22.78707088	2.663537466	507.3303448	73.08349031	102.7276086	35.4663022	13.6864465	32.88648441	NA	0.209287577	-2408	37.74253082	28	660406	5568850	0	0	0	0
1	2	W012N50C	50.25	-12.75	1983.36184	W012N50C20136	s	74	s74	10/06/2013	10	6	2013	1	12:33:00	12:57:00	Survey	s	o	0.4	50.1535	-12.5312	50.135	-12.5013	Y	2963.47	2.96347	7.68	68.55567916	3.557980823	8.166785007	0.954599999	181.8249425	26.19281887	36.81711871	12.7109652	4.905161644	11.78637919	NA	0.209287577	-2416	41.72685242	28	660406	5568850	0	0	0	0
1	2	W018N52A	52.75	-18.75	1878.52538	W018N52A20137	s	484	s484	29/07/2013	29	7	2013	1	13:07:00	13:16:00	Survey	f	a	0.15	52.962	-18.7925	52.9703	-18.8037	Y	1192.88	1.19288	7.68	27.59563503	1.432189739	3.28736614	0.384253989	73.18977528	10.54335496	14.81995049	5.116529525	1.974468813	4.744353031	NA	1.941644714	-2765	72.13030243	27	651859	5846835	0	0	0	0
1	2	W012N49D	49.25	-12.25	2024.21123	W012N49D20137	s	403	s403	21/07/2013	21	7	2013	1	14:58:00	15:37:00	Survey	f	a	0.65	49.2005	-12.4292	49.1662	-12.3927	Y	4654.06	4.65406	7.68	107.6652417	5.587733506	12.82576284	1.499179075	285.5522201	41.13523685	57.82050495	19.96230156	7.703452444	18.5102452	NA	1.185711972	-1134	24.85463524	28	700122	5458887	0	0	0	0
1	2	W012N49B	49.75	-12.25	2003.86554	W012N49B20137	s	350	s350	16/07/2013	16	7	2013	1	08:51:00	09:41:00	Survey	n	i	0.83	49.874	-12.0887	49.8308	-12.0208	Y	6844.66	6.84466	7.68	158.3416616	8.217796138	18.86265768	2.204820255	419.9573816	60.49699352	85.0357523	29.3582585	11.32935235	27.22274793	NA	1.104296241	-1583	69.9029541	28	698092	5514465	0	0	0	0
1	2	W011N52B	52.75	-11.25	1878.52538	W011N52B20136	s	120	s120	17/06/2013	17	6	2013	1	17:48:00	18:52:00	Survey	f	a	1.07	52.8253	-11.2082	52.7508	-11.2272	Y	8389.04	8.38904	7.68	194.0689035	10.07200929	23.11871214	2.702302383	514.713991	74.14713282	104.2226982	35.98247599	13.88563798	33.36510773	NA	0.433770548	-129	2.71526861	29	348141	5846835	0	0	0	0
1	2	W011N52B	52.75	-11.25	1878.52538	W011N52B20136	s	121	s121	17/06/2013	17	6	2013	1	18:52:00	19:49:00	Survey	f	a	0.95	52.7508	-11.2272	52.6823	-11.2445	Y	7712.21	7.71221	7.68	178.4113742	9.259396971	21.25348845	2.484279927	473.186733	68.16492259	95.81398394	33.07940051	12.76534111	30.67320204	NA	0.433770548	-130	4.37300873	29	348141	5846835	0	0	0	0
1	2	W013N50D	50.25	-13.25	1983.36184	W013N50D20137	s	299	s299	06/07/2013	6	7	2013	1	20:25:00	20:50:00	Survey	s	o	0.42	50.1922	-13.2653	50.176	-13.2988	Y	2993.06	2.99306	7.68	69.2402493	3.593509425	8.248335321	0.964132261	183.6405751	26.45436104	37.18476003	12.83789192	4.954142666	11.90406928	NA	1.038347062	-2697	32.69705582	28	624762	5567893	0	0	0	0
1	2	W011N52B	52.75	-11.25	1878.52538	W011N52B20136	s	123	s123	17/06/2013	17	6	2013	1	20:52:00	21:22:00	Survey	f	a	0.5	52.6058	-11.2637	52.5715	-11.2725	Y	3867.18	3.86718	7.68	89.46192664	4.642997099	10.6572691	1.245707958	237.2729709	34.1803551	48.04460278	16.58720985	6.401004506	15.38065178	NA	0.433770548	-134	3.43303275	29	348141	5846835	0	0	0	0
1	2	W018N55B	55.75	-18.25	1747.82581	W018N55B20139	s	699	s699	11/09/2013	11	9	2013	1	12:07:00	13:08:00	Survey	f	a	1.02	55.6275	-18.0453	55.584	-18.1373	Y	7554.93	7.55493	7.68	174.7729412	9.070565429	20.82005537	2.433616756	463.5367978	66.77479651	93.86000115	32.40479565	12.50501108	30.04766597	13.17217597	0.801606987	-1391	13.8928833	27	672593	6181681	0	0	0	0
1	2	W012N49C	49.25	-12.75	2024.21123	W012N49C20137	s	401	s401	21/07/2013	21	7	2013	1	12:59:00	13:32:00	Survey	f	a	0.55	49.3082	-12.5442	49.2778	-12.5115	Y	4126.4	4.1264	7.68	95.45860101	4.954219344	11.37163078	1.329208339	253.177488	36.47148514	51.26505475	17.6990582	6.830066801	16.41162625	NA	1.034849485	-1182	40.28408813	28	663739	5457684	0	0	0	0
1	2	W010N50B	50.75	-10.25	1962.7016	W010N50B20137	s	330	s330	10/07/2013	10	7	2013	1	18:28:00	19:37:00	Survey	n	i	1.15	50.9787	-10.2195	51.079	-9.9707	Y	20720.16	20.72016	7.68	479.3323495	24.87693694	57.10109349	6.674438442	1271.296236	183.136612	257.4204826	88.87340756	34.29624919	82.40875351	NA	0.372158729	-125	16.09181404	29	411819	5622769	0	0	0	0
1	2	W012N49C	49.25	-12.75	2024.21123	W012N49C20137	s	399	s399	21/07/2013	21	7	2013	1	11:41:00	12:25:00	Survey	f	a	0.73	49.3778	-12.619	49.3387	-12.5768	Y	5325.22	5.32522	7.68	123.1915572	6.393535934	14.67535549	1.71537445	326.7314697	47.06732354	66.15875215	22.84104856	8.814360951	21.17959604	NA	1.034849485	-1278	50.74110413	28	663739	5457684	0	0	0	0
1	2	W008N51B	51.75	-8.25	1920.91751	W008N51B20137	s	332	s332	14/07/2013	14	7	2013	1	19:48:00	20:13:00	Survey	n	i	0.42	51.8173	-8.2728	51.7518	-8.253	Y	7415.15	7.41515	7.68	171.5391847	8.902736247	20.4348299	2.388588482	454.9601548	65.5393145	92.12334566	31.80522219	12.27363567	29.49171743	NA	1.073311138	-18	18.77876091	29	551774	5733499	0	0	0	0
1	2	W018N53B	53.75	-18.25	1835.53761	W018N53B20138	s	552	s552	07/08/2013	7	8	2013	1	09:01:00	09:54:00	Survey	f	a	0.88	53.854	-18.0738	53.809	-18.0115	Y	6475.27	6.47527	7.68	149.7964023	7.774304529	17.84469249	2.085832236	397.2934493	57.23212691	80.44660917	27.77387491	10.71793871	25.75360648	14.5757071	0.959330095	-2385	18.33018875	27	681319	5959217	0	0	0	0
1	2	W012N49C	49.25	-12.75	2024.21123	W012N49C20137	s	402	s402	20/07/2013	20	7	2013	1	13:32:00	13:42:00	Survey	f	a	0.17	49.2778	-12.5115	49.269	-12.502	Y	1201.26	1.20126	7.68	27.78954105	1.442253295	3.310465449	0.386954023	73.70405727	10.61743103	14.92408571	5.152481801	1.988342797	4.777686159	NA	1.034849485	-1174	34.37157822	28	663739	5457684	0	0	0	0
1	2	W013N49C	49.25	-13.75	2024.21123	W013N49C20136	s	196	s196	26/06/2013	26	6	2013	1	13:02:00	14:03:00	Survey	f	a	1.02	49.2097	-13.6998	49.2743	-13.7657	Y	8643.09	8.64309	7.68	199.9460696	10.37702916	23.81883724	2.784138677	530.3015455	76.39258512	107.3789695	37.07216622	14.30614945	34.3755279	NA	0.677439455	-4298	49.83692169	28	590969	5455999	0	0	0	0
1	2	W011N53C	53.25	-11.75	1857.10517	W011N53C20136	s	8	s8	03/06/2013	3	6	2013	1	14:45:00	15:21:00	Survey	v	o	0.6	53.32	-11.8273	53.2767	-11.9935	Y	8781.74	8.78174	7.68	203.1533968	10.54348668	24.20091429	2.828798939	538.8080922	77.61802448	109.1014314	37.66683941	14.53563384	34.92695739	NA	0.607774516	-212	15.41478443	29	316534	5903611	0	0	0	0
1	2	W015N50C	50.25	-15.75	1983.36184	W015N50C20137	s	459	s459	27/07/2013	27	7	2013	1	12:02:00	12:55:00	Survey	f	a	0.88	50.3837	-15.644	50.4302	-15.695	Y	6316.6	6.3166	7.68	146.1257211	7.583799329	17.40741778	2.034720026	387.5579845	55.82969754	78.47530778	27.09329087	10.45530132	25.12253411	NA	1.297486752	-4435	37.36325836	28	446529	5566697	0	0	0	0
1	2	W012N51A	51.75	-12.75	1920.91751	W012N51A20136	s	9	s9	04/06/2013	4	6	2013	1	12:05:00	12:59:00	Survey	n	i	0.9	51.8988	-12.5562	51.8777	-12.6498	Y	6865.43	6.86543	7.68	158.822332	8.242742519	18.91991817	2.211513325	421.2322266	60.680606	85.29389136	29.44737999	11.36374434	27.30537082	NA	0.252885098	-1121	47.37281036	28	655313	5735629	0	0	0	0
1	2	W017N55A	55.75	-17.75	1747.82581	W017N55A20139	s	698	s698	11/09/2013	11	9	2013	1	11:16:00	11:45:00	Survey	f	a	0.48	55.6673	-17.9608	55.6453	-18.0072	Y	3808.58	3.80858	7.68	88.10613446	4.57263265	10.49575858	1.2268293	233.6771078	33.66238388	47.3164886	16.3358313	6.303997519	15.14757243	13.19776717	0.978730969	-1380	19.34514046	28	327407	6181681	0	0	0	0
1	2	W012N49D	49.25	-12.25	2024.21123	W012N49D20137	s	404	s404	21/07/2013	21	7	2013	1	15:37:00	15:54:00	Survey	f	a	0.28	49.1662	-12.3927	49.1512	-12.3768	Y	2028.94	2.02894	7.68	46.93666165	2.435972397	5.59139125	0.653567111	124.4864891	17.93291765	25.20684887	8.702565275	3.358320058	8.069546409	NA	1.185711972	-1118	16.89216423	28	700122	5458887	0	0	0	0
1	2	W013N50D	50.25	-13.25	1983.36184	W013N50D20136	s	145	s145	20/06/2013	20	6	2013	1	15:09:00	15:51:00	PreWatch	n	i	0.7	50.1389	-13.3762	50.2227	-13.3855	Y	9346.95	9.34695	7.68	216.2286926	11.22208329	25.75852601	3.010865216	573.4866911	82.61366216	116.1233838	40.09114082	15.47117179	37.1749201	NA	0.283509167	-2785	41.16937637	28	624762	5567893	0	0	0	0
1	2	W008N51B	51.75	-8.25	1920.91751	W008N51B20137	s	333	s333	14/07/2013	14	7	2013	1	20:13:00	20:43:00	Survey	n	i	0.5	51.7517	-8.253	51.6623	-8.27	Y	8898.18	8.89818	7.68	205.8470217	10.6832835	24.52179587	2.866306178	545.9521857	78.64717739	110.5480148	38.16626662	14.72836281	35.39006091	NA	1.073311138	-23	21.35966682	29	551774	5733499	0	0	0	0
1	2	W012N49B	49.75	-12.25	2003.86554	W012N49B20137	s	349	s349	16/07/2013	16	7	2013	1	07:56:00	08:51:00	Survey	n	i	0.92	49.9203	-12.161	49.874	-12.0887	Y	7319.02	7.31902	7.68	169.3154653	8.78732712	20.16992641	2.357624416	449.0623552	64.68968473	90.92912014	31.39292053	12.11452846	29.10939666	NA	1.104296241	-1673	73.1585083	28	698092	5514465	0	1	0	0
1	2	W009N50A	50.75	-9.75	1962.7016	W009N50A201310	s	962	s962	13/10/2013	13	10	2013	1	17:17:00	18:00:00	Survey	f	a	0.72	50.6578	-9.7663	50.6578	-9.7663	Y	5079.27	5.07927	7.68	117.5020075	6.098253193	13.99758043	1.63615061	311.6415156	44.89350837	63.1032383	21.78614444	8.407273435	20.20141152	14.60750347	0.60983466	-131	1.21503282	29	447091	5622293	0	0	0	0
1	2	W010N50A	50.75	-10.75	1962.7016	W010N50A20137	s	335	s335	15/07/2013	15	7	2013	1	07:22:00	08:17:00	Survey	n	i	0.92	50.8313	-10.7228	50.7957	-10.8162	Y	7682	7.682	7.68	177.7124843	9.223125188	21.17023229	2.474548271	471.3331213	67.89790493	95.43865237	32.94981877	12.71533551	30.55304807	NA	0.472036876	-170	3.43303275	29	376548	5623485	0	1	1	0
1	2	W010N50A	50.75	-10.75	1962.7016	W010N50A20137	s	336	s336	15/07/2013	15	7	2013	1	08:17:00	09:16:00	Survey	n	i	0.98	50.7957	-10.8162	50.7132	-11.0557	Y	19231.99	19.23199	7.68	444.9055872	23.09021757	52.99996038	6.195064776	1179.988789	169.9833154	238.9319458	82.49031308	31.83301294	76.48996548	NA	0.472036876	-227	52.35797882	29	376548	5623485	0	0	0	0
1	2	W018N52A	52.75	-18.75	1878.52538	W018N52A20137	s	485	s485	29/07/2013	29	7	2013	1	13:16:00	13:32:00	Survey	f	a	0.27	52.9703	-18.8037	52.9848	-18.8237	Y	2099.69	2.09969	7.68	48.57334227	2.520914714	5.786362972	0.676356985	128.8273309	18.55824215	26.08581128	9.006023584	3.475424624	8.350933141	NA	1.941644714	-2727	74.65578461	27	651859	5846835	0	0	0	0
1	2	W013N49C	49.25	-13.75	2024.21123	W013N49C20136	s	197	s197	26/06/2013	26	6	2013	1	14:03:00	15:02:00	Survey	f	a	0.98	49.2743	-13.7657	49.3488	-13.8305	Y	9532.86	9.53286	7.68	220.5296031	11.44529685	26.2708776	3.070753021	584.8936644	84.25686748	118.4331433	40.88857619	15.77890211	37.91433807	NA	0.677439455	-4358	22.621521	28	590969	5455999	0	0	0	0
1	2	W012N49D	49.25	-12.25	2024.21123	W012N49D20137	s	377	s377	18/07/2013	18	7	2013	1	10:31:00	10:50:00	Survey	f	a	0.32	49.4275	-12.0257	49.4453	-12.0492	Y	2615.16	2.61516	7.68	60.49800728	3.139794578	7.206904298	0.842401365	160.4542006	23.1142561	32.48982933	11.21698559	4.328634892	10.4010717	NA	1.185711972	-1158	25.81078148	28	700122	5458887	0	0	0	0
1	2	W017N55A	55.75	-17.75	1747.82581	W017N55A20139	s	697	s697	11/09/2013	11	9	2013	1	10:30:00	10:31:00	Survey	f	a	0.02	55.691	-17.9	55.6858	-17.9172	Y	134.23	0.13423	7.68	3.105258957	0.161160271	0.369918037	0.043239017	8.23583893	1.186407709	1.667647218	0.575748633	0.222181405	0.533865836	13.19776717	0.978730969	-1286	69.77934265	28	327407	6181681	0	0	0	0
1	2	W013N51B	51.75	-13.25	1920.91751	W013N51B20136	s	23	s23	05/06/2013	5	6	2013	1	14:30:00	15:38:00	Survey	n	i	1.13	51.6415	-13.4257	51.5782	-13.4842	Y	8128.68	8.12868	7.68	188.0456949	9.759409937	22.40118952	2.618432527	498.7390991	71.84589587	100.9879963	34.8657079	13.45467715	32.32958531	NA	0.234092924	-810	42.81341171	28	620802	5734682	0	0	0	0
1	2	W012N49B	49.75	-12.25	2003.86554	W012N49B20137	s	378	s378	18/07/2013	18	7	2013	1	13:02:00	13:49:00	Survey	f	a	0.78	49.5677	-12.2135	49.6098	-12.2705	Y	6243.44	6.24344	7.68	144.4332654	7.495962329	17.20580177	2.011153513	383.0692145	55.18306766	77.5663919	26.77949124	10.33420604	24.83156028	NA	1.104296241	-1317	45.95927429	28	698092	5514465	0	0	0	0
1	2	W011N50B	50.75	-11.25	1962.7016	W011N50B20137	s	339	s339	15/07/2013	15	7	2013	1	10:26:00	11:02:00	Survey	n	i	0.6	50.6262	-11.3087	50.6345	-11.3158	Y	1056.63	1.05663	7.68	24.44367903	1.268605932	2.911885256	0.340364741	64.83008539	9.339099621	13.1272251	4.532122755	1.748946233	4.202456024	NA	0.56916294	-1232	86.26990509	29	341280	5624438	0	0	0	0
1	2	W011N50A	50.75	-11.75	1962.7016	W011N50A20137	s	340	s340	15/07/2013	15	7	2013	1	13:09:00	14:05:00	Survey	n	i	0.93	50.6763	-11.5132	50.6515	-11.624	Y	8308.99	8.30899	7.68	192.2169414	9.975894047	22.89809473	2.676514833	509.8021747	73.43958309	103.2281211	35.63910217	13.75313001	33.04672087	NA	0.815076085	-1706	83.14070892	29	306013	5625631	0	0	0	0
1	2	W015N50C	50.25	-15.75	1983.36184	W015N50C20137	s	458	s458	27/07/2013	27	7	2013	1	09:50:00	10:55:00	Survey	f	a	1.08	50.2605	-15.5088	50.3188	-15.5728	Y	7931.26	7.93126	7.68	183.4787247	9.522388107	21.85714322	2.554839986	486.626476	70.10099838	98.53535214	34.01894216	13.12791024	31.54440738	NA	1.297486752	-4405	70.47592163	28	446529	5566697	1	1	0	1
1	2	W013N50D	50.25	-13.25	1983.36184	W013N50D20137	s	387	s387	19/07/2013	19	7	2013	1	17:35:00	18:15:00	Survey	n	i	0.67	50.4177	-13.3868	50.4635	-13.3877	Y	5098.73	5.09873	7.68	117.9521157	6.121613423	14.05120016	1.642418118	312.8353029	45.0654932	63.34496426	21.86959937	8.439478696	20.27880214	NA	1.038347062	-2600	53.52711105	28	624762	5567893	0	2	1	0
1	2	W011N49A	49.75	-11.75	2003.86554	W011N49A20137	s	357	s357	16/07/2013	16	7	2013	1	18:47:00	19:39:00	Survey	n	i	0.87	49.7558	-11.7288	49.7143	-11.7815	Y	5976.65	5.97665	7.68	138.2616083	7.175658631	16.47059504	1.925216594	366.7006043	52.82505616	74.25196727	25.6351992	9.89262372	23.77049014	NA	1.412135241	-1063	52.39129639	29	301908	5514465	0	0	0	0
1	2	W011N49A	49.75	-11.75	2003.86554	W011N49A20137	s	358	s358	16/07/2013	16	7	2013	1	19:39:00	20:19:00	Survey	n	i	0.67	49.7143	-11.7815	49.6707	-11.7702	Y	4925.1	4.9251	7.68	113.935448	5.913151824	13.57270937	1.586488238	302.1822049	43.53085648	61.18785442	21.1248657	8.152085962	19.58823843	NA	1.412135241	-1049	50.6819191	29	301908	5514465	0	0	0	0
1	2	W013N50D	50.25	-13.25	1983.36184	W013N50D20137	s	386	s386	19/07/2013	19	7	2013	1	16:00:00	16:53:00	Survey	s	o	0.88	50.3335	-13.2685	50.3802	-13.3342	Y	6984.58	6.98458	7.68	161.578518	8.385786203	19.24825243	2.249891694	428.5422462	61.73368642	86.77407256	29.95840672	11.56094956	27.77924135	NA	1.038347062	-2646	66.15387726	28	624762	5567893	0	0	0	0
1	2	W013N51B	51.75	-13.25	1920.91751	W013N51B20136	s	21	s21	05/06/2013	5	6	2013	1	12:41:00	13:31:00	Survey	n	i	0.83	51.7362	-13.3203	51.6982	-13.3658	Y	5269.11	5.26911	7.68	121.893576	6.326171822	14.52073177	1.697300777	323.288934	46.57140014	65.46168474	22.60038878	8.721490338	20.95643788	NA	0.234092924	-851	50.4034729	28	620802	5734682	0	1	0	0
1	2	W011N53D	53.25	-11.25	1857.10517	W011N53D20136	s	116	s116	17/06/2013	17	6	2013	1	12:54:00	13:13:00	Survey	s	o	0.32	53.1682	-11.1202	53.1458	-11.126	Y	2515.9	2.5159	7.68	58.20197216	3.020632329	6.933386109	0.810430343	154.3646036	22.23697927	31.25676741	10.79127582	4.164353485	10.00631017	NA	0.593028486	-134	1.71805835	29	349886	5902444	0	0	0	0
1	2	W011N53D	53.25	-11.25	1857.10517	W011N53D20136	s	117	s117	17/06/2013	17	6	2013	1	13:13:00	14:11:00	Survey	f	a	0.97	53.1458	-11.126	53.0808	-11.1428	Y	7321.04	7.32104	7.68	169.3621721	8.789751162	20.17549042	2.358274782	449.186232	64.70753422	90.95420353	31.40158047	12.11787033	29.11742867	NA	0.593028486	-132	10.87185287	29	349886	5902444	1	0	0	1
1	2	W012N50D	50.25	-12.25	1983.36184	W012N50D20137	s	347	s347	15/07/2013	15	7	2013	1	18:45:00	20:14:00	Survey	n	i	1.48	50.4713	-12.0877	50.374	-12.1908	Y	13075.84	13.07584	7.68	302.4915401	15.69905093	36.03470062	4.212027762	802.274991	115.5717445	162.4499542	56.08520675	21.64328205	52.0055673	NA	1.027929342	-2445	77.41110229	28	696047	5570046	0	1	1	0
1	2	W011N51A	51.75	-11.75	1920.91751	W011N51A20136	s	124	s124	18/06/2013	18	6	2013	1	11:16:00	12:11:00	Survey	n	i	0.92	51.7842	-11.6693	51.666	-11.548	Y	15593.12	15.59312	7.68	360.7253441	18.72133531	42.97187874	5.022901346	956.7240198	137.8209033	193.7238166	66.88238454	25.8099131	62.01735809	NA	0.431437271	-320	48.93814468	29	310178	5736812	0	0	0	0
1	2	W013N51B	51.75	-13.25	1920.91751	W013N51B20136	s	22	s22	05/06/2013	5	6	2013	1	13:31:00	14:30:00	Survey	n	i	0.98	51.6982	-13.3658	51.6415	-13.4257	Y	7542.22	7.54222	7.68	174.4787741	9.055298407	20.78501232	2.429520641	462.756601	66.66243176	93.70202173	32.35025388	12.48396341	29.9971035	NA	0.234092924	-851	49.9450531	28	620802	5734682	0	1	0	0
1	2	W011N49A	49.75	-11.75	2003.86554	W011N49A20137	s	356	s356	16/07/2013	16	7	2013	1	17:55:00	18:47:00	Survey	n	i	0.87	49.7405	-11.6513	49.7558	-11.7288	Y	5839.96	5.83996	7.68	135.0993809	7.011541751	16.09389058	1.881184324	358.3136725	51.61689416	72.55372578	25.04888801	9.666366225	23.2268352	NA	1.412135241	-1022	53.76045227	29	301908	5514465	0	1	1	0
1	2	W011N50A	50.75	-11.75	1962.7016	W011N50A20137	s	345	s345	15/07/2013	15	7	2013	1	17:16:00	17:50:00	Survey	n	i	0.57	50.5333	-11.9613	50.5067	-12.0103	Y	4568.96	4.56896	7.68	105.6965705	5.485561161	12.5912423	1.471766414	280.3308652	40.38307443	56.76325042	19.5972886	7.562593937	18.17178329	NA	0.815076085	-2095	30.72067261	29	306013	5625631	0	1	1	0
1	2	W012N50C	50.25	-12.75	1983.36184	W012N50C20137	s	322	s322	09/07/2013	9	7	2013	1	17:36:00	18:45:00	Survey	f	a	1.15	50.0127	-12.7165	50.054	-12.6252	Y	7997.3	7.9973	7.68	185.0063997	9.601673126	22.0391295	2.576112018	490.6782106	70.68468437	99.3557742	34.30218965	13.23721545	31.8070574	NA	0.915213142	-2379	42.73836899	28	660406	5568850	0	0	0	0
1	2	W014N48C	48.25	-14.75	2064.42274	W014N48C20137	s	422	s422	22/07/2013	22	7	2013	1	19:42:00	20:30:00	Survey	f	a	0.8	48.1852	-14.7558	48.1638	-14.7983	Y	3951.97	3.95197	7.68	91.42344959	4.744798453	10.89093809	1.273021083	242.475367	34.92978198	49.0980184	16.95089744	6.541351552	15.71788274	NA	0.855766202	-4811	63.10677338	28	518559	5344118	1	0	0	1
1	2	W012N50B	50.75	-12.25	1962.7016	W012N50B20137	s	346	s346	15/07/2013	15	7	2013	1	17:50:00	18:44:00	Survey	n	i	0.9	50.5067	-12.0103	50.4713	-12.0877	Y	6750.31	6.75031	7.68	156.1591894	8.104527709	18.60266782	2.174430534	414.1689789	59.66310967	83.86367818	28.95360453	11.17319638	26.84751259	NA	0.740606041	-2171	30.6081028	28	693987	5625631	0	1	1	0
1	3	W015N49D	49.25	-15.25	2024.21123	W015N49D20137	s	305	s305	07/07/2013	7	7	2013	1	19:31:00	20:35:00	Survey	f	a	1.07	49.1657	-15.3247	49.1212	-15.41	Y	7953.35	7.95335	7.68	183.9898389	9.548914497	21.91803037	2.56195697	487.9820649	70.2962601	98.80984076	34.11370828	13.16448049	31.63227225	NA	1.137991119	-4769	24.94599724	28	481806	5455278	0	0	0	0
1	3	W011N53D	53.25	-11.25	1857.10517	W011N53D20136	s	115	s115	17/06/2013	17	6	2013	1	11:42:00	12:54:00	PreWatch	n	i	1.2	53.2457	-11.1123	53.1682	-11.1202	Y	8640.85	8.64085	7.68	199.8942272	10.37433858	23.81266144	2.7834168	530.1640478	76.37278231	107.351128	37.06255407	14.30244012	34.36661692	NA	0.593028486	-136	7.35125828	29	349886	5902444	0	0	0	0
1	3	W016N52C	52.25	-16.75	1899.79668	W016N52C20138	s	569	s569	09/08/2013	9	8	2013	1	16:46:00	17:00:00	Survey	s	o	0.23	52.0507	-16.6515	52.0587	-16.6617	Y	1130.79	1.13079	7.68	26.15936097	1.35764835	3.116268113	0.364254665	69.38045633	9.994585747	14.04861435	4.850228764	1.871703346	4.497415038	15.35557884	0.68019596	-4049	56.45504379	28	380537	5790287	0	0	0	0
1	3	W013N50D	50.25	-13.25	1983.36184	W013N50D20137	s	388	s388	19/07/2013	19	7	2013	1	18:15:00	18:35:00	Survey	n	i	0.33	50.4635	-13.3877	50.4795	-13.3647	Y	2415.33	2.41533	7.68	55.87535439	2.899882867	6.656224722	0.778033474	148.1938947	21.3480709	30.00728139	10.35989569	3.997883889	9.606314613	NA	1.038347062	-2573	54.67471313	28	624762	5567893	0	0	0	0
1	3	W010N55B	55.75	-10.25	1747.82581	W010N55B20138	s	651	s651	27/08/2013	27	8	2013	1	17:01:00	18:13:00	Survey	n	i	1.2	55.6887	-10.4737	55.6277	-10.491	Y	6878.54	6.87854	7.68	159.1256369	8.258483784	18.95604976	2.215736679	422.0366589	60.79648409	85.45677813	29.50361601	11.38544582	27.35751423	14.01236482	0.504577545	-2435	52.90889359	29	421540	6178963	0	0	0	0
1	3	W013N50C	50.25	-13.75	1983.36184	W013N50C20137	s	381	s381	19/07/2013	19	7	2013	1	08:26:00	09:02:00	Survey	n	i	0.6	50.4247	-13.654	50.3942	-13.6835	Y	3988.49	3.98849	7.68	92.26819693	4.788640114	10.99156972	1.284783723	244.7158252	35.25254893	49.55168122	17.10752274	6.601793259	15.86312307	NA	1.139048579	-2919	57.22811508	28	589117	5567175	0	0	0	0
1	3	W012N47A	47.75	-12.75	2084.28569	W012N47A20137	s	440	s440	24/07/2013	24	7	2013	1	20:00:00	20:20:00	Survey	s	o	0.33	47.5983	-12.7877	47.6133	-12.8022	Y	1992.51	1.99251	7.68	46.09385753	2.392231587	5.490991107	0.641831529	122.2511847	17.61091966	24.75422963	8.546300266	3.298017389	7.924652098	NA	1.01969084	-4116	81.54566193	28	668645	5290966	0	0	0	0
1	3	W011N53C	53.25	-11.75	1857.10517	W011N53C20136	s	108	s108	16/06/2013	16	6	2013	1	13:50:00	14:55:00	Survey	n	i	1.08	53.0323	-11.6632	53.053	-11.7958	Y	9190.52	9.19052	7.68	212.6100158	11.03427708	25.3274464	2.960477139	563.8891536	81.23106655	114.1800109	39.42019896	15.21225531	36.55277263	NA	0.607774516	-166	19.82735443	29	316534	5903611	0	0	0	0
1	3	W011N51B	51.75	-11.25	1920.91751	W011N51B20136	s	128	s128	18/06/2013	18	6	2013	1	16:01:00	17:06:00	Survey	n	i	1.08	51.5543	-11.2993	51.5425	-11.1823	Y	8222.02	8.22202	7.68	190.205126	9.871482555	22.65843458	2.648501413	504.4663917	72.67091464	102.1476964	35.2660898	13.60918453	32.70083149	NA	0.766356459	-204	11.31489277	29	344687	5735629	0	0	0	0
1	3	W016N50C	50.25	-16.75	1983.36184	W016N50C20136	s	221	s221	29/06/2013	29	6	2013	1	09:06:00	09:36:00	Survey	v	o	0.5	50.0345	-16.6037	50.0507	-16.5648	Y	3312.34	3.31234	7.68	76.62635214	3.976841814	9.128214488	1.066979666	203.2301662	29.27634009	41.15139019	14.20735536	5.482618626	13.17391791	NA	0.714792975	-4775	15.92581463	28	375238	5567893	0	0	0	0
1	3	W013N50C	50.25	-13.75	1983.36184	W013N50C20137	s	390	s390	20/07/2013	20	7	2013	1	06:26:00	07:30:00	Survey	n	i	1.07	50.4287	-13.6653	50.358	-13.6955	Y	8148.16	8.14816	7.68	188.4964535	9.782803923	22.45488674	2.624709092	499.9346115	72.01809334	101.2300716	34.94928343	13.48692895	32.40707162	NA	1.139048579	-2956	60.89543152	28	589117	5567175	0	0	0	0
1	3	W014N51D	51.25	-14.25	1941.88632	W014N51D20136	s	34	s34	06/06/2013	6	6	2013	1	12:20:00	13:14:00	Survey	n	i	0.9	51.0418	-14.1508	51.0848	-14.0905	Y	6385.35	6.38535	7.68	147.7161808	7.666342818	17.59688337	2.056866299	391.776238	56.43735374	79.32944769	27.38817931	10.56909877	25.39597037	NA	0.282471667	-673	42.96237183	28	552344	5677894	0	0	0	0
1	3	W014N51D	51.25	-14.25	1941.88632	W014N51D20136	s	35	s35	06/06/2013	6	6	2013	1	13:48:00	14:41:00	Survey	n	i	0.88	51.109	-14.0905	51	-14	Y	13686.08	13.68608	7.68	316.6086016	16.43171429	37.71641404	4.408600053	839.7165848	120.9653943	170.0313761	58.7026628	22.65335837	54.43262953	NA	0.282471667	-622	31.77606964	28	552344	5677894	0	0	0	0
1	3	W016N52C	52.25	-16.75	1899.79668	W016N52C20139	s	664	s664	02/09/2013	2	9	2013	1	19:01:00	20:05:00	Survey	f	a	1.07	52.419	-16.9678	52.4208	-16.8492	Y	8075.89	8.07589	7.68	186.8246329	9.696037871	22.25572892	2.601429913	495.5005706	71.37933863	100.3322376	34.63930979	13.36731012	32.11964149	15.27384306	0.760562596	-3782	62.46669006	28	380537	5790287	0	0	0	0
1	3	W015N49D	49.25	-15.25	2024.21123	W015N49D20137	s	306	s306	07/07/2013	7	7	2013	1	20:35:00	21:10:00	Survey	f	a	0.58	49.1212	-15.41	49.0962	-15.458	Y	4473.51	4.47351	7.68	103.4883969	5.370958848	12.32819073	1.441018815	274.4742965	39.53941953	55.5773736	19.1878693	7.404599024	17.79215113	NA	1.137991119	-4731	39.75301743	28	481806	5455278	0	0	0	0
1	3	W011N49C	49.25	-11.75	2024.21123	W011N49C20137	s	376	s376	18/07/2013	18	7	2013	1	09:41:00	10:31:00	Survey	f	a	0.83	49.379	-11.9608	49.4275	-12.0257	Y	7158.07	7.15807	7.68	165.5921783	8.594091722	19.72638496	2.305779698	439.187368	63.26712993	88.92956732	30.70258279	11.84812712	28.46926814	NA	1.331718036	-1154	26.40447807	29	299878	5458887	0	0	0	0
1	3	W011N52B	52.75	-11.25	1878.52538	W011N52B20136	s	105	s105	16/06/2013	16	6	2013	1	10:22:00	11:22:00	Survey	n	i	1	52.9578	-11.253	52.9808	-11.3705	Y	8298.79	8.29879	7.68	191.9811636	9.963657377	22.87000738	2.673231756	509.1768392	73.34946502	103.101499	35.5953864	13.73626009	33.00616907	NA	0.433770548	-131	3.43303275	29	348141	5846835	0	0	0	0
1	3	W015N49D	49.25	-15.25	2024.21123	W015N49D20137	s	304	s304	07/07/2013	7	7	2013	1	18:29:00	19:31:00	Survey	f	a	1.03	49.2082	-15.2425	49.1657	-15.3247	Y	7630.04	7.63004	7.68	176.5105307	9.16074483	21.02704799	2.457811731	468.1452724	67.43866602	94.79315562	32.72696356	12.62933568	30.34639738	NA	1.137991119	-4774	8.52929878	28	481806	5455278	0	0	0	0
1	3	W017N52D	52.25	-17.25	1899.79668	W017N52D20139	s	663	s663	02/09/2013	2	9	2013	1	18:00:00	19:01:00	Survey	f	a	1.02	52.4167	-17.0945	52.419	-16.9678	Y	8621.9	8.6219	7.68	199.4557756	10.35158332	23.76043032	2.777311604	529.0011766	76.20527812	107.1156622	36.98126041	14.27106889	34.29124253	15.34956379	0.636483736	-3825	60.81190109	28	346408	5791230	0	0	0	0
1	3	W014N51D	51.25	-14.25	1941.88632	W014N51D20136	s	40	s40	06/06/2013	6	6	2013	1	18:50:00	19:23:00	Survey	v	o	0.55	51.2677	-14.067	51.2293	-14.0223	Y	5283.38	5.28338	7.68	122.2236233	6.343300998	14.5600491	1.701896505	324.1642933	46.6975133	65.63893327	22.66158314	8.745105242	21.01318693	NA	0.282471667	-522	17.00823212	28	552344	5677894	0	1	0	0
1	3	W016N53D	53.25	-16.25	1857.10517	W016N53D20138	s	609	s609	13/08/2013	13	8	2013	1	15:17:00	15:28:00	Survey	f	a	0.18	53.3458	-16.0903	53.3368	-16.0782	Y	1288.41	1.28841	7.68	29.80547427	1.546878496	3.550616132	0.415024781	79.05076154	11.38768159	16.0067218	5.526257648	2.132582901	5.12428746	15.08730727	0.728674147	-3274	33.36570358	28	416599	5900811	0	0	0	0
1	3	W023N56A	56.75	-23.75	1703.12776	W023N56A20138	s	529	s529	04/08/2013	4	8	2013	1	18:11:00	19:03:00	Survey	f	a	0.87	56.967	-23.5408	56.9333	-23.4495	Y	6704.21	6.70421	7.68	155.0925444	8.049169748	18.47560234	2.159578091	411.3399985	59.25561618	83.29084749	28.75583699	11.09687788	26.66414658	12.11024495	2.328637543	-1897	35.00104904	27	331850	6292933	0	0	0	0
1	3	W011N53C	53.25	-11.75	1857.10517	W011N53C20136	s	107	s107	16/06/2013	16	6	2013	1	12:47:00	13:50:00	Survey	n	i	1.05	53.0118	-11.5407	53.0323	-11.6632	Y	8530.82	8.53082	7.68	197.3488116	10.2422337	23.50943548	2.747973293	523.4130383	75.40026988	105.9841389	36.59060646	14.12031553	33.92900078	NA	0.607774516	-143	8.09756184	29	316534	5903611	0	0	0	0
1	3	W011N50B	50.75	-11.25	1962.7016	W011N50B20137	s	337	s337	15/07/2013	15	7	2013	1	09:16:00	09:48:00	Survey	n	i	0.53	50.7132	-11.0557	50.6706	-11.181	Y	10040.93	10.04093	7.68	232.2830793	12.05529216	27.67102584	3.234413691	616.0665032	88.74747599	124.7452262	43.06779794	16.61986381	39.93504516	NA	0.56916294	-354	84.4577179	29	341280	5624438	0	0	0	0
1	3	W011N52B	52.75	-11.25	1878.52538	W011N52B20136	s	106	s106	16/06/2013	16	6	2013	1	11:49:00	12:47:00	Survey	n	i	0.97	52.99	-11.4232	53.0118	-11.5407	Y	8254.18	8.25418	7.68	190.9489876	9.910088333	22.74704807	2.658859275	506.4392785	72.95514099	102.5471796	35.4040098	13.66240786	32.82872913	NA	0.433770548	-133	1.21503282	29	348141	5846835	0	0	0	0
1	3	W009N50A	50.75	-9.75	1962.7016	W009N50A201310	s	953	s953	13/10/2013	13	10	2013	1	07:39:00	08:17:00	Survey	f	a	0.63	50.5998	-9.7918	50.6477	-9.7707	Y	5527.83	5.52783	7.68	127.8786835	6.63679376	15.23371554	1.780640097	339.1627734	48.8581109	68.67592487	23.71009253	9.149725028	21.98542374	14.60750347	0.60983466	-129	2.42897367	29	447091	5622293	0	0	0	0
1	3	W013N51C	51.25	-13.75	1941.88632	W013N51C20136	s	39	s39	06/06/2013	6	6	2013	1	17:46:00	18:50:00	PreWatch	n	i	1.07	51.3058	-13.974	51.2677	-14.067	Y	7754.03	7.75403	7.68	179.3788454	9.309607895	21.36873973	2.49775143	475.7526822	68.53455606	96.33355435	33.25878015	12.83456371	30.83953161	NA	0.241029055	-524	15.79992485	28	587238	5678369	0	0	0	0
1	3	W010N55B	55.75	-10.25	1747.82581	W010N55B20138	s	652	s652	27/08/2013	27	8	2013	1	18:13:00	18:42:00	Survey	n	i	0.48	55.6277	-10.491	55.5953	-10.5075	Y	3746.98	3.74698	7.68	86.68128841	4.498684364	10.32602193	1.206989105	229.8980985	33.11796325	46.55128976	16.07164941	6.202049727	14.90259124	14.01236482	0.504577545	-2454	22.67413521	29	421540	6178963	0	0	0	0
1	3	W014N48C	48.25	-14.75	2064.42274	W014N48C20137	s	420	s420	22/07/2013	22	7	2013	1	18:13:00	18:42:00	Survey	f	a	0.48	48.2377	-14.6473	48.221	-14.6818	Y	3162.95	3.16295	7.68	73.17039721	3.797480724	8.716519335	1.018857401	194.0642034	27.9559415	39.29540533	13.56658389	5.235344909	12.57975817	NA	0.855766202	-4849	70.84346008	28	518559	5344118	0	0	0	0
1	3	W016N53D	53.25	-16.25	1857.10517	W016N53D20138	s	608	s608	13/08/2013	13	8	2013	1	14:59:00	15:17:00	Survey	f	a	0.3	53.3622	-16.1123	53.3458	-16.0903	Y	2334.59	2.33459	7.68	54.00747635	2.802941602	6.433711306	0.752024304	143.2398658	20.6344314	29.0041568	10.01357088	3.864237139	9.285187442	15.08730727	0.728674147	-3234	35.47564316	28	416599	5900811	0	0	0	0
1	3	W023N56B	56.75	-23.25	1703.12776	W023N56B20138	s	531	s531	04/08/2013	4	8	2013	1	19:48:00	20:44:00	Survey	f	a	0.93	56.9033	-23.368	56.8673	-23.271	Y	7143.87	7.14387	7.68	165.2636577	8.577041787	19.68724952	2.301205231	438.3160582	63.1416178	88.75313874	30.64167152	11.82462146	28.41278955	12.11403098	0.520720832	-1875	56.06201553	27	362416	6291817	0	0	0	0
1	3	W021N55B	55.75	-21.25	1747.82581	W021N55B20138	s	539	s539	05/08/2013	5	8	2013	1	18:18:00	19:17:00	Survey	f	a	0.98	55.8952	-21.1132	55.8452	-21.0333	Y	7481.19	7.48119	7.68	173.0671142	8.982034473	20.61684649	2.409864056	459.0125643	66.1230491	92.94390438	32.08851685	12.38295909	29.75438932	13.71691918	1.788525594	-1552	37.88761139	27	484308	6178284	0	0	0	0
1	3	W010N55A	55.75	-10.75	1747.82581	W010N55A20138	s	653	s653	27/08/2013	27	8	2013	1	18:42:00	19:56:00	PreWatch	n	i	1.23	55.5953	-10.5075	55.5448	-10.627	Y	9404.24	9.40424	7.68	217.554226	11.29087734	25.91643191	3.029322538	577.0023012	83.12006369	116.8352478	40.33690907	15.56601376	37.40279326	14.04874283	0.726148207	-2499	22.19412994	29	390159	6179643	0	0	0	0
1	3	W011N51B	51.75	-11.25	1920.91751	W011N51B20136	s	127	s127	18/06/2013	18	6	2013	1	15:05:00	16:01:00	Survey	n	i	0.93	51.5678	-11.4017	51.5543	-11.2993	Y	7253.78	7.25378	7.68	167.8062972	8.709002593	19.99014478	2.336610083	445.059705	64.11306959	90.11863701	31.11310442	12.00654742	28.84992842	NA	0.766356459	-218	16.41770554	29	344687	5735629	0	0	0	0
1	3	W013N49B	49.75	-13.25	2003.86554	W013N49B20137	s	318	s318	09/07/2013	9	7	2013	1	12:35:00	13:41:00	Survey	f	a	1.1	49.8213	-13.1362	49.8648	-13.0412	Y	8372.73	8.37273	7.68	193.691571	10.05242606	23.07376191	2.697048236	513.7132211	74.0029713	104.0200557	35.91251446	13.85863982	33.3002372	NA	1.011624313	-2525	55.03248596	28	626063	5512305	0	0	0	0
1	3	W014N48D	48.25	-14.25	2064.42274	W014N48D20137	s	413	s413	22/07/2013	22	7	2013	1	12:23:00	13:21:00	Survey	f	a	0.97	48.4688	-14.162	48.4307	-14.2427	Y	7322.61	7.32261	7.68	169.3985844	8.79164093	20.17982808	2.358781804	449.2828056	64.72142846	90.97375839	31.40833171	12.12047564	29.12368086	NA	0.883873867	-4523	53.79670715	28	555676	5344359	0	0	0	0
1	3	W012N50C	50.25	-12.75	1983.36184	W012N50C20137	s	293	s293	06/07/2013	6	7	2013	1	13:10:00	14:15:00	Survey	n	i	1.08	50.0427	-12.584	50.077	-12.6883	Y	8388.75	8.38875	7.68	194.0621717	10.07165991	23.11791019	2.702208645	514.6961366	74.14456522	104.2190829	35.98122783	13.88515631	33.36395235	NA	0.915213142	-2413	51.43464661	28	660406	5568850	0	0	0	0
1	3	W012N50C	50.25	-12.75	1983.36184	W012N50C20137	s	294	s294	06/07/2013	6	7	2013	1	14:35:00	15:35:00	Survey	n	i	1	50.0893	-12.7258	50.1213	-12.8237	Y	7852	7.852	7.68	181.6451075	9.427224953	21.63871117	2.529307879	481.7633146	69.40044438	97.550627	33.67896969	12.99671486	31.22916849	NA	0.915213142	-2445	34.28147507	28	660406	5568850	0	0	0	0
1	3	W012N50C	50.25	-12.75	1983.36184	W012N50C20137	s	295	s295	06/07/2013	6	7	2013	1	15:35:00	16:41:00	Survey	n	i	1.1	50.1213	-12.8237	50.1557	-12.9278	Y	8368.97	8.36897	7.68	193.6046349	10.04791414	23.06340552	2.695837698	513.482647	73.96974711	103.9733675	35.89639556	13.85241953	33.2852868	NA	0.915213142	-2501	30.57579803	28	660406	5568850	0	1	0	0
1	3	W014N48D	48.25	-14.25	2064.42274	W014N48D20137	s	417	s417	22/07/2013	22	7	2013	1	15:15:00	15:27:00	Survey	f	a	0.2	48.3517	-14.4092	48.344	-14.4253	Y	1470.62	1.47062	7.68	34.02076721	1.765648576	4.05276842	0.473720409	90.23065801	12.99817976	18.27050129	6.307818599	2.434187283	5.848987704	NA	0.883873867	-4864	68.02901459	28	555676	5344359	0	0	0	0
1	3	W014N51C	51.25	-14.75	1941.88632	W014N51C20136	s	62	s62	08/06/2013	8	6	2013	1	21:01:00	21:43:00	Survey	n	i	0.7	51.0477	-14.9775	51.009	-14.923	Y	5755.23	5.75523	7.68	133.1392923	6.909814834	15.86039245	1.853891171	353.1150805	50.86800644	71.50108043	24.68546635	9.526121801	22.88984686	NA	0.345072298	-1234	72.7670517	28	517448	5677656	0	0	0	0
1	3	W011N50B	50.75	-11.25	1962.7016	W011N50B20137	s	325	s325	10/07/2013	10	7	2013	1	12:26:00	13:39:00	Survey	n	i	1.22	50.7	-11.0812	50.7352	-10.9717	Y	8666.41	8.66641	7.68	200.48543	10.4050215	23.88308925	2.791648973	531.7320495	76.59867851	107.6686274	37.17216948	14.34474071	34.46826686	NA	0.56916294	-246	67.06922913	29	341280	5624438	0	0	0	0
1	3	W016N52C	52.25	-16.75	1899.79668	W016N52C20139	s	840	s840	27/09/2013	27	9	2013	1	17:01:00	18:03:00	Survey	f	a	1.03	52.0747	-16.6887	52.0712	-16.8043	Y	7940.4	7.9404	7.68	183.6901891	9.533362929	21.88233419	2.557784512	487.1873268	70.18178734	98.64891693	34.05814996	13.14304053	31.58076121	15.27384306	0.760562596	-4087	55.35932922	28	380537	5790287	0	0	0	0
1	3	W013N49C	49.25	-13.75	2024.21123	W013N49C20137	s	314	s314	08/07/2013	8	7	2013	1	19:47:00	20:48:00	Survey	f	a	1.02	49.4583	-13.997	49.4988	-13.8282	Y	13037.85	13.03785	7.68	301.6126938	15.65343956	35.9300069	4.199790313	799.9440947	115.2359672	161.9779789	55.92225913	21.58040056	51.8544725	NA	0.856173569	-4326	35.79624176	28	590969	5455999	0	0	0	0
1	3	W015N50B	50.75	-15.25	1962.7016	W015N50B20136	s	204	s204	27/06/2013	27	6	2013	1	10:31:00	11:37:00	Survey	f	a	1.1	50.5707	-15.1347	50.6423	-15.2127	Y	9697.67	9.69767	7.68	224.3423247	11.64317383	26.72507306	3.123843066	595.0058521	85.71356568	120.4807261	41.59549606	16.0517025	38.56983061	NA	1.002642155	-3850	62.1586647	28	482364	5622054	0	0	0	0
1	3	W016N52C	52.25	-16.75	1899.79668	W016N52C20138	s	570	s570	09/08/2013	9	8	2013	1	18:00:00	19:00:00	Survey	f	a	1	52.1125	-16.7158	52.1628	-16.7683	Y	6654.86	6.65486	7.68	153.9510852	7.989928998	18.33962452	2.143683902	408.3125943	58.81946804	82.67783864	28.5441981	11.01520643	26.46788639	15.35557884	0.68019596	-3988	66.50618744	28	380537	5790287	0	0	0	0
1	3	W015N49D	49.25	-15.25	2024.21123	W015N49D20137	s	302	s302	07/07/2013	7	7	2013	1	15:55:00	16:51:00	Survey	f	a	0.93	49.3155	-15.0335	49.2742	-15.1075	Y	7078.47	7.07847	7.68	163.7507188	8.49852156	19.5070187	2.280138392	434.303407	62.56357523	87.94063056	30.36115627	11.71637062	28.15267899	NA	1.137991119	-4665	50.05229568	28	481806	5455278	0	0	0	0
1	3	W012N50D	50.25	-12.25	1983.36184	W012N50D20137	s	292	s292	06/07/2013	6	7	2013	1	12:05:00	13:10:00	Survey	n	i	1.08	50.0073	-12.4777	50.0427	-12.584	Y	8573.53	8.57353	7.68	198.3368949	10.29351437	23.62714219	2.761731807	526.0336554	75.7777741	106.5147788	36.7738078	14.19101293	34.09887207	NA	1.027929342	-2315	22.908741	28	696047	5570046	0	0	0	0
1	3	W018N52A	52.75	-18.75	1878.52538	W018N52A20137	s	478	s478	29/07/2013	29	7	2013	1	10:15:00	10:52:00	Survey	f	a	0.62	52.8122	-18.5872	52.8425	-18.6283	Y	4369.7	4.3697	7.68	101.0869187	5.246324195	12.0421115	1.407579557	268.1050411	38.62189186	54.28768458	18.74260925	7.232773163	17.37927731	NA	1.941644714	-3362	75.20652771	27	651859	5846835	0	0	0	0
1	3	W018N52A	52.75	-18.75	1878.52538	W018N52A20137	s	479	s479	29/07/2013	29	7	2013	1	11:53:00	12:16:00	Survey	f	a	0.38	52.8982	-18.7045	52.9173	-18.7305	Y	2758.53	2.75853	7.68	63.81481347	3.311933969	7.602023176	0.888586061	169.2511099	24.38146858	34.27108581	11.83195737	4.56595251	10.97129849	NA	1.941644714	-3078	76.01221466	27	651859	5846835	0	0	0	0
1	3	W011N53D	53.25	-11.25	1857.10517	W011N53D20136	s	114	s114	17/06/2013	17	6	2013	1	11:35:00	11:42:00	Survey	n	i	0.12	53.2527	-11.119	53.2457	-11.1123	Y	897.18	0.89718	7.68	20.75491658	1.077162331	2.472456602	0.28900076	55.04666514	7.929769094	11.14621337	3.848186258	1.485015129	3.568278234	NA	0.593028486	-139	8.44481754	29	349886	5902444	0	0	0	0
1	3	W015N53C	53.25	-15.75	1857.10517	W015N53C20138	s	614	s614	13/08/2013	13	8	2013	1	18:15:00	18:50:00	Survey	f	a	0.58	53.1855	-15.876	53.1573	-15.8385	Y	4014.28	4.01428	7.68	92.86478991	4.819602777	11.06263964	1.293090951	246.2981228	35.48049127	49.87207531	17.21813754	6.644479511	15.96569373	15.22683257	0.745327656	-3248	13.59459114	28	449959	5900344	0	0	0	0
1	3	W014N49C	49.25	-14.75	2024.21123	W014N49C20137	s	307	s307	08/07/2013	8	7	2013	1	10:46:00	11:56:00	Survey	f	a	1.17	49.0955	-14.6685	49.143	-14.5707	Y	8882.97	8.88297	7.68	205.4951547	10.6650219	24.47987926	2.861406624	545.018956	78.51274184	110.3590482	38.10102667	14.70318671	35.3295669	NA	0.991667299	-4580	50.55843735	28	518194	5455278	0	0	0	0
1	3	W014N51D	51.25	-14.25	1941.88632	W014N51D20136	s	36	s36	06/06/2013	6	6	2013	1	14:41:00	15:50:00	Survey	n	i	1.15	51.159	-14.0513	51.2153	-13.9043	Y	12037.62	12.03762	7.68	278.473751	14.45254832	33.17355006	3.877593304	738.5744607	106.395363	149.5514489	51.63204861	19.92480826	47.876332	NA	0.282471667	-545	14.70010567	28	552344	5677894	0	0	0	0
1	3	W016N50B	50.75	-16.25	1962.7016	W016N50B20137	s	466	s466	27/07/2013	27	7	2013	1	19:04:00	20:09:00	Survey	f	a	1.08	50.7523	-16.0528	50.8125	-16.1207	Y	8227.1	8.2271	7.68	190.3226448	9.877581679	22.67243416	2.650137797	504.7780778	72.71581458	102.2108087	35.28787906	13.61759301	32.7210358	NA	1.087131166	-4424	22.98617363	28	411819	5622769	0	0	0	0
1	3	W012N50B	50.75	-12.25	1962.7016	W012N50B20136	s	77	s77	10/06/2013	10	6	2013	1	15:42:00	16:44:00	Survey	f	a	1.03	50.9985	-12.2847	49.9468	-12.2028	Y	8349.6	8.3496	7.68	193.1565366	10.02465823	23.01002523	2.689598177	512.2941906	73.79854399	103.732721	35.81331329	13.82035809	33.20824794	NA	0.183754264	-2306	80.27376556	28	693987	5625631	0	0	0	0
1	3	W012N49B	49.75	-12.25	2003.86554	W012N49B20137	s	379	s379	18/07/2013	18	7	2013	1	13:49:00	14:19:00	Survey	f	a	0.5	49.6098	-12.2705	49.6367	-12.307	Y	3982.74	3.98274	7.68	92.135248	4.781740179	10.97573201	1.282932483	244.3632151	35.20174041	49.48028238	17.08287257	6.592280758	15.84025999	NA	1.104296241	-1409	52.42084122	28	698092	5514465	0	0	0	0
1	3	W014N49C	49.25	-14.75	2024.21123	W014N49C20137	s	300	s300	07/07/2013	7	7	2013	1	12:32:00	13:37:00	Survey	f	a	1.08	49.4668	-14.7365	49.4167	-14.8355	Y	9092.79	9.09279	7.68	210.3490512	10.91693496	25.05810604	2.928994455	557.8925716	80.36725087	112.9657832	39.00099165	15.05048321	36.16406841	NA	0.991667299	-4509	58.53936005	28	518194	5455278	1	0	0	2
1	3	W022N55D	55.25	-22.25	1769.96676	W022N55D20138	s	512	s512	01/08/2013	1	8	2013	1	15:41:00	16:39:00	Survey	f	a	0.97	55.4358	-22.4902	55.4827	-22.5768	Y	7566.08	7.56608	7.68	175.0307423	9.083945084	20.85076626	2.437206494	464.2205437	66.87332006	93.99845055	32.45259477	12.52345676	30.0920001	13.02889964	1.30017178	-2228	54.88650894	27	420539	6123324	0	0	0	0
1	3	W010N55A	55.75	-10.75	1747.82581	W010N55A20138	s	654	s654	27/08/2013	27	8	2013	1	19:56:00	20:15:00	Survey	s	o	0.32	55.5448	-10.627	55.5317	-10.6602	Y	2556.08	2.55608	7.68	59.13127289	3.068862238	7.044090275	0.823370343	156.8293163	22.5920733	31.75583876	10.96357824	4.23084499	10.1660972	14.04874283	0.726148207	-2510	12.92097187	29	390159	6179643	0	0	0	0
1	3	W023N56B	56.75	-23.25	1703.12776	W023N56B20138	s	530	s530	04/08/2013	4	8	2013	1	19:03:00	19:48:00	Survey	f	a	0.75	56.9333	-23.4495	56.9033	-23.368	Y	5983.29	5.98329	7.68	138.4150536	7.183622311	16.48887442	1.927353235	367.1075754	52.88371333	74.33437349	25.66364962	9.903602738	23.796885	12.11403098	0.520720832	-1894	29.98326302	27	362416	6291817	0	0	0	0
1	3	W013N49B	49.75	-13.25	2003.86554	W013N49B20137	s	398	s398	20/07/2013	20	7	2013	1	17:50:00	18:50:00	Survey	f	a	1	49.8238	-13.104	49.7747	-13.0555	Y	6488.24	6.48824	7.68	150.0964917	7.789878908	17.88044102	2.090010814	398.0893531	57.34677202	80.60776905	27.82951473	10.73941011	25.80519508	NA	1.011624313	-2414	59.79516602	28	626063	5512305	0	0	0	0
1	3	W011N51A	51.75	-11.75	1920.91751	W011N51A20136	s	126	s126	18/06/2013	18	6	2013	1	13:20:00	14:20:00	Survey	n	i	1	51.6447	-11.5533	51.6165	-11.4727	Y	6404.6	6.4046	7.68	148.161503	7.689454659	17.64993296	2.063067165	392.9573318	56.60749624	79.56860339	27.47074687	10.60096159	25.47253196	NA	0.431437271	-295	39.63351059	29	310178	5736812	0	0	0	0
1	3	W020N55B	55.75	-20.25	1747.82581	W020N55B20139	s	672	s672	06/09/2013	6	9	2013	1	15:00:00	16:00:00	Survey	f	a	1	55.9915	-20.3465	55.9365	-20.4622	Y	9469.9	9.4699	7.68	219.073064	11.36970372	26.09736547	3.050471518	581.030598	83.70038219	117.6509241	40.61851807	15.67468668	37.66392797	13.14986403	1.049562396	-1601	40.73743057	27	547077	6178511	0	0	0	0
1	3	W020N55B	55.75	-20.25	1747.82581	W020N55B20139	s	673	s673	06/09/2013	6	9	2013	1	16:00:00	17:01:00	Survey	f	a	1.02	55.9365	-20.4622	55.8898	-20.5607	Y	8058.29	8.05829	7.68	186.4175043	9.674908246	22.20722919	2.595760871	494.4207748	71.22378419	100.1135934	34.56382373	13.33818005	32.04964431	13.14986403	1.049562396	-1626	55.32475662	27	547077	6178511	0	0	0	0
1	3	W010N51A	51.75	-10.75	1920.91751	W010N51A20136	s	131	s131	18/06/2013	18	6	2013	1	19:52:00	20:51:00	Survey	n	i	0.98	51.5107	-10.8775	51.4985	-10.7633	Y	8041.74	8.04174	7.68	186.0345966	9.655035665	22.16161481	2.590429093	493.4052182	71.077497	99.90795675	34.4928285	13.31078299	31.98381724	NA	0.673720103	-164	4.84924793	29	379198	5734682	0	0	0	0
1	3	W011N51B	51.75	-11.25	1920.91751	W011N51B20136	s	130	s130	18/06/2013	18	6	2013	1	18:10:00	19:11:00	Survey	n	i	1.02	51.5312	-11.07	51.519	-10.9543	Y	8140.87	8.14087	7.68	188.3278326	9.774052639	22.43479954	2.622361138	499.4873911	71.95366458	101.1395154	34.91801927	13.47486411	32.37807963	NA	0.766356459	-176	6.51589632	29	344687	5735629	0	0	0	0
1	3	W013N50C	50.25	-13.75	1983.36184	W013N50C20137	s	382	s382	19/07/2013	19	7	2013	1	09:02:00	09:51:00	Survey	n	i	0.82	50.3942	-13.6835	50.3415	-13.6513	Y	6289.58	6.28958	7.68	145.5007895	7.551365913	17.33297198	2.026018197	385.9005265	55.59090587	78.13969469	26.97742178	10.41058743	25.0150814	NA	1.139048579	-2969	43.83983612	28	589117	5567175	0	0	0	0
1	3	W012N50C	50.25	-12.75	1983.36184	W012N50C20137	s	296	s296	06/07/2013	6	7	2013	1	16:41:00	17:03:00	Survey	n	i	0.37	50.1557	-12.9278	50.1668	-12.9628	Y	2792.41	2.79241	7.68	64.59848805	3.352606006	7.695379436	0.899498297	171.3295896	24.6809017	34.69195014	11.97725912	4.622024458	11.10603894	NA	0.915213142	-2590	79.43264771	28	660406	5568850	0	0	0	0
1	3	W011N50B	50.75	-11.25	1962.7016	W011N50B20137	s	338	s338	15/07/2013	15	7	2013	1	09:48:00	10:26:00	Survey	n	i	0.63	50.6707	-11.181	50.6262	-11.3087	Y	10297.38	10.29738	7.68	238.2156966	12.36318991	28.37775664	3.317022114	631.8011268	91.0141276	127.931277	44.16776943	17.04434283	40.95500469	NA	0.56916294	-1068	83.94161987	29	341280	5624438	0	0	0	0
1	3	W013N50C	50.25	-13.75	1983.36184	W013N50C20137	s	383	s383	19/07/2013	19	7	2013	1	09:51:00	10:49:00	Survey	n	i	0.97	50.3415	-13.6513	50.3087	-13.552	Y	7960.85	7.96085	7.68	184.1632948	9.557916709	21.93869353	2.564372248	488.4421086	70.36254054	98.90299345	34.14586888	13.17689127	31.66209746	NA	1.139048579	-2920	61.46220779	28	589117	5567175	0	0	0	0
1	3	W013N51C	51.25	-13.75	1941.88632	W013N51C20136	s	37	s37	06/06/2013	6	6	2013	1	16:43:00	17:35:00	Survey	n	i	0.87	51.256	-13.9043	51.3032	-13.9512	Y	6181.78	6.18178	7.68	143.0068462	7.421932402	17.03587773	1.991291414	379.286033	54.63808136	76.80034825	26.51501769	10.23214569	24.58632454	NA	0.241029055	-539	22.98617363	28	587238	5678369	0	0	0	0
1	3	W015N50B	50.75	-15.25	1962.7016	W015N50B20136	s	205	s205	27/06/2013	27	6	2013	1	12:32:00	13:35:00	Survey	f	a	1.05	50.7032	-15.2798	50.7705	-15.3535	Y	9118.67	9.11867	7.68	210.9479113	10.94801528	25.12944603	2.937333251	559.480882	80.59602404	113.2873948	39.11202679	15.09333167	36.26701293	NA	1.002642155	-3886	47.75899506	28	482364	5622054	0	0	0	0
1	3	W011N51A	51.75	-11.75	1920.91751	W011N51A20136	s	125	s125	18/06/2013	18	6	2013	1	12:18:00	13:20:00	Survey	n	i	1.03	51.7092	-11.6068	51.6447	-11.5533	Y	8074.34	8.07434	7.68	186.7886139	9.694168513	22.2514381	2.600928367	495.4050401	71.36560791	100.3128939	34.63263147	13.36473295	32.11346286	NA	0.431437271	-389	38.3751564	29	310178	5736812	0	0	0	0
1	3	W013N48A	48.75	-13.75	2044.39745	W013N48A20137	s	410	s410	22/07/2013	22	7	2013	1	09:50:00	10:23:00	Survey	f	a	0.55	48.5727	-13.9415	48.5513	-13.9872	Y	4121.83	4.12183	7.68	95.35285722	4.948731332	11.35903392	1.327735915	252.8970319	36.43108845	51.20826614	17.67945216	6.822500829	16.39344834	NA	1.014643187	-4401	61.95604324	28	591884	5400419	0	0	0	0
1	3	W024N56D	56.25	-24.25	1725.54559	W024N56D20138	s	515	s515	02/08/2013	2	8	2013	1	08:22:00	09:16:00	Survey	f	a	0.9	56.1677	-24.2395	56.2032	-24.3288	Y	6811.31	6.81131	7.68	157.5702016	8.177758026	18.77075649	2.1940781	417.9112976	60.202236	84.62144766	29.21522146	11.27415436	27.09011143	12.43514661	1.441858699	-1508	38.1231041	26	670378	6237305	0	0	0	0
1	3	W024N56D	56.25	-24.25	1725.54559	W024N56D20138	s	516	s516	02/08/2013	2	8	2013	1	09:16:00	10:08:00	Survey	f	a	0.87	56.2032	-24.3288	56.237	-24.4147	Y	6522.76	6.52276	7.68	150.8950875	7.831325342	17.97557479	2.10113082	400.2074071	57.65188392	81.03664665	27.97758303	10.79654967	25.9424909	12.43514661	1.441858699	-1480	53.25473022	26	670378	6237305	0	0	0	0
1	3	W014N48D	48.25	-14.25	2064.42274	W014N48D20137	s	414	s414	22/07/2013	22	7	2013	1	13:21:00	13:41:00	Survey	f	a	0.33	48.4307	-14.2427	48.417	-14.2718	Y	2639.97	2.63997	7.68	61.07211437	3.169590243	7.275295557	0.850395489	161.9768606	23.33357199	32.79814761	11.32343126	4.369712278	10.49976059	NA	0.883873867	-4529	69.72982025	28	555676	5344359	0	0	0	0
1	3	W014N48D	48.25	-14.25	2064.42274	W014N48D20137	s	415	s415	22/07/2013	22	7	2013	1	13:41:00	14:22:00	Survey	f	a	0.68	48.417	-14.2718	48.3912	-14.3262	Y	4943.23	4.94323	7.68	114.3547681	5.934914173	13.62266142	1.592327038	303.2943351	43.6910821	61.41304591	21.20261218	8.182088327	19.66033757	NA	0.883873867	-4568	78.70540619	28	555676	5344359	0	0	0	0
1	3	W011N49C	49.25	-11.75	2024.21123	W011N49C20137	s	375	s375	18/07/2013	18	7	2013	1	08:49:00	09:41:00	Survey	f	a	0.87	49.333	-11.8995	49.379	-11.9608	Y	6784.34	6.78434	7.68	156.9462878	8.145377437	18.69643194	2.185390445	416.2565392	59.96385974	84.28638122	29.09954108	11.2295133	26.98284565	NA	1.331718036	-1106	34.78974915	29	299878	5458887	0	0	0	0
1	3	W016N52D	52.25	-16.25	1899.79668	W016N52D20139	s	838	s838	27/09/2013	27	9	2013	1	15:00:00	15:14:00	Survey	f	a	0.23	52.0813	-16.4548	52.0807	-16.4827	Y	1909.53	1.90953	7.68	44.17427584	2.292606948	5.262318426	0.615102413	117.1600262	16.87750385	23.72333813	8.190389037	3.160671241	7.594625884	15.17291832	1.070850131	-3756	64.86652374	28	414667	5789581	0	0	0	0
1	3	W016N52C	52.25	-16.75	1899.79668	W016N52C20139	s	839	s839	27/09/2013	27	9	2013	1	16:22:00	17:01:00	Survey	f	a	0.65	52.0767	-16.6195	52.0747	-16.6887	Y	4747.44	4.74744	7.68	109.8253668	5.699842141	13.08309056	1.529257625	291.2813534	41.96056496	58.98057779	20.36281214	7.858009482	18.88163058	15.27384306	0.760562596	-4073	54.65026093	28	380537	5790287	0	0	0	0
1	3	W013N50D	50.25	-13.25	1983.36184	W013N50D20136	s	146	s146	20/06/2013	20	6	2013	1	15:51:00	16:14:00	PreWatch	n	i	0.38	50.2227	-13.3855	50.165	-13.3898	Y	6421.88	6.42188	7.68	148.5614371	7.710210893	17.69757563	2.068636026	394.0180461	56.76026211	79.78338384	27.54489898	10.62957689	25.54127433	NA	0.283509167	-2797	48.50988388	28	624762	5567893	0	0	0	0
1	3	W021N55B	55.75	-21.25	1747.82581	W021N55B20138	s	540	s540	05/08/2013	5	8	2013	1	19:17:00	20:06:00	Survey	f	a	0.82	55.8452	-21.0333	55.8023	-20.9648	Y	6416.86	6.41686	7.68	148.44526	7.704181404	17.68373589	2.067018325	393.7099187	56.71588364	79.72099215	27.5233585	10.62126442	25.52130468	13.71691918	1.788525594	-1541	18.91402245	27	484308	6178284	1	0	0	1
1	3	W013N49A	49.75	-13.75	2003.86554	W013N49A20137	s	316	s316	09/07/2013	9	7	2013	1	05:28:00	06:31:00	PreWatch	n	i	1.05	49.5547	-13.7098	49.578	-13.66	Y	4441.84	4.44184	7.68	102.7557782	5.332936568	12.24091657	1.430817505	272.5312285	39.2595064	55.18392832	19.05203386	7.352180128	17.66619438	NA	1.126856986	-3857	80.07946777	28	590046	5511585	0	0	0	0
1	3	W014N48C	48.25	-14.75	2064.42274	W014N48C20137	s	421	s421	22/07/2013	22	7	2013	1	18:42:00	19:42:00	Survey	f	a	1	48.221	-14.6818	48.1852	-14.7558	Y	6792.07	6.79207	7.68	157.1251107	8.154658192	18.71773446	2.187880455	416.7308174	60.03218189	84.3824162	29.13269679	11.24230809	27.0135896	NA	0.855766202	-4904	35.0872612	28	518559	5344118	1	0	0	1
1	3	W017N53A	53.75	-17.75	1835.53761	W017N53A20138	s	556	s556	07/08/2013	7	8	2013	1	14:43:00	15:44:00	Survey	f	a	1.02	53.5533	-17.6607	53.5018	-17.59	Y	7403.69	7.40369	7.68	171.2742122	8.888984401	20.4032647	2.384898886	454.2573886	65.43805098	91.98104491	31.75609342	12.25467688	29.44615035	14.45842009	0.909227968	-2407	40.42501068	28	318681	5959217	0	0	0	0
1	3	W014N49C	49.25	-14.75	2024.21123	W014N49C20137	s	301	s301	07/07/2013	7	7	2013	1	14:50:00	15:55:00	Survey	f	a	1.08	49.3622	-14.9427	49.3155	-15.0335	Y	8397.22	8.39722	7.68	194.258206	10.08183392	23.14126304	2.704938315	515.2160633	74.21944559	104.3243611	36.01757471	13.89918257	33.3976474	NA	0.991667299	-4659	57.88117218	28	518194	5455278	0	0	0	0
1	3	W013N49A	49.75	-13.75	2003.86554	W013N49A20137	s	317	s317	09/07/2013	9	7	2013	1	06:31:00	06:32:00	Survey	s	o	0.02	49.578	-13.66	49.5782	-13.6595	Y	40.64	0.04064	7.68	0.940034962	0.048787007	0.111982895	0.013089468	2.493182257	0.359177486	0.504836057	0.17429266	0.06725954	0.16162453	NA	1.126856986	-3323	85.48439026	28	590046	5511585	0	0	0	0
1	3	W012N47B	47.75	-12.25	2084.28569	W012N47B20136	s	192	s192	25/06/2013	25	6	2013	1	16:23:00	17:06:00	Survey	f	a	0.72	47.9682	-12.4728	48.0105	-12.5133	Y	5594.15	5.59415	7.68	129.4129747	6.716422155	15.41648999	1.802004255	343.2320557	49.44429821	69.4999001	23.99456673	9.259503627	22.24919931	NA	0.3915145	-4410	57.35378265	28	706119	5292177	0	0	0	0
1	3	W016N50C	50.25	-16.75	1983.36184	W016N50C20136	s	220	s220	29/06/2013	29	6	2013	1	08:04:00	09:06:00	PreWatch	n	i	1.03	50.0072	-16.6825	50.0345	-16.6037	Y	6415.68	6.41568	7.68	148.4178467	7.702758675	17.68047024	2.066636609	393.6372124	56.70543203	79.7062701	27.51827576	10.61930299	25.51660161	NA	0.714792975	-4782	23.11438942	28	375238	5567893	0	0	0	0
1	3	W018N52A	52.75	-18.75	1878.52538	W018N52A20137	s	481	s481	29/07/2013	29	7	2013	1	12:23:00	12:32:00	Survey	f	a	0.15	52.9245	-18.7405	52.9318	-18.7507	Y	1064.63	1.06463	7.68	24.62877114	1.278212053	2.933934596	0.342942046	65.32099092	9.409812611	13.22662691	4.566440836	1.762189581	4.234275819	NA	1.941644714	-2957	65.69299316	27	651859	5846835	0	0	0	0
1	3	W015N53B	53.75	-15.25	1835.53761	W015N53B20138	s	615	s615	14/08/2013	14	8	2013	1	08:09:00	08:35:00	Survey	n	i	0.43	53.5335	-15.032	53.5657	-15.0293	Y	3584.4	3.5844	7.68	82.92017788	4.30348596	9.877974717	1.154617717	219.922795	31.68097948	44.53142424	15.37429879	5.932942114	14.2559699	15.17869426	0.911540061	-2799	62.66127014	28	483515	5955736	0	0	0	0
1	3	W021N56C	56.25	-21.75	1725.54559	W021N56C20138	s	536	s536	05/08/2013	5	8	2013	1	13:00:00	13:42:00	Survey	f	a	0.7	56.1783	-21.5705	56.1415	-21.5102	Y	5556.38	5.55638	7.68	128.5391947	6.671073722	15.3123998	1.78983735	340.9145962	49.11046094	69.03064557	23.83255845	9.19698463	22.09897751	12.69701935	2.518661916	-1494	19.04803658	27	453527	6234157	0	0	0	0
1	3	W012N50D	50.25	-12.25	1983.36184	W012N50D20136	s	76	s76	10/06/2013	10	6	2013	1	14:42:00	15:42:00	Survey	f	a	1	50.047	-12.3613	50.9985	-12.2847	Y	8080.26	8.08026	7.68	186.9256806	9.701282157	22.26776635	2.602836946	495.7685715	71.41795434	100.3865042	34.65804512	13.37454008	32.13701799	NA	0.27584291	-2239	20.92484093	28	696047	5570046	0	0	0	0
1	3	W016N50C	50.25	-16.75	1983.36184	W016N50C20136	s	225	s225	29/06/2013	29	6	2013	1	12:15:00	13:18:00	PreWatch	n	i	1.05	50.0672	-16.7773	50.0605	-16.2637	Y	8211.52	8.21152	7.68	189.9622548	9.858877747	22.62950223	2.645119565	503.8222431	72.57811572	102.017265	35.22105885	13.59180709	32.65907337	NA	0.714792975	-4795	23.59235573	28	375238	5567893	0	0	0	0
1	3	W013N50D	50.25	-13.25	1983.36184	W013N50D20136	s	147	s147	20/06/2013	20	6	2013	1	16:14:00	17:14:00	Survey	v	o	1	50.165	-13.3898	50.0417	-13.3582	Y	13904.3	13.9043	7.68	321.6568206	16.69371252	38.31778974	4.478893717	853.1055868	122.8941473	172.7424699	59.63865726	23.01455865	55.30053973	NA	0.283509167	-2823	63.13747787	28	624762	5567893	0	0	0	0
1	3	W013N50A	50.75	-13.75	1962.7016	W013N50A20136	s	64	s64	09/06/2013	9	6	2013	1	11:16:00	12:08:00	Survey	n	i	0.87	50.8782	-13.6118	50.6682	-13.8997	Y	5113.15	5.11315	7.68	118.2857818	6.138930409	14.09094858	1.647064235	313.7202599	45.19296055	63.52415621	21.93146469	8.463352523	20.33616055	NA	0.380413193	-1494	80.63918304	28	588181	5622769	0	0	0	0
1	3	W017N53A	53.75	-17.75	1835.53761	W017N53A20138	s	555	s555	07/08/2013	7	8	2013	1	13:52:00	14:43:00	Survey	f	a	0.85	53.5955	-17.718	53.5533	-17.6607	Y	6037.28	6.03728	7.68	139.6640378	7.24844352	16.6376613	1.944744652	370.4201601	53.3609078	75.00512757	25.89522482	9.992967612	24.01161542	14.45842009	0.909227968	-2429	18.22464752	28	318681	5959217	0	0	0	0
1	3	W019N53A	53.75	-19.75	1835.53761	W019N53A20137	s	494	s494	30/07/2013	30	7	2013	1	14:26:00	15:15:00	Survey	f	a	0.82	53.5172	-19.5683	53.5663	-19.6388	Y	7196.33	7.19633	7.68	166.4772706	8.640027256	19.83182275	2.318104121	441.5348302	63.60529367	89.40489703	30.8666885	11.91145551	28.6214368	NA	1.270866646	-2433	52.68356323	27	582425	5956432	0	0	0	0
1	3	W016N53D	53.25	-16.25	1857.10517	W016N53D20138	s	610	s610	13/08/2013	13	8	2013	1	15:28:00	15:42:00	Survey	f	a	0.23	53.3368	-16.0782	53.3242	-16.0612	Y	1808.33	1.80833	7.68	41.83315329	2.1711047	4.983429138	0.582503574	110.9508473	15.98304043	22.46606247	7.756319568	2.993163827	7.19213064	15.08730727	0.728674147	-3270	51.79673767	28	416599	5900811	0	0	0	0
1	3	W017N54A	54.75	-17.75	1791.96679	W017N54A20138	s	597	s597	12/08/2013	12	8	2013	1	16:01:00	17:00:00	Survey	f	a	0.98	54.6115	-17.8595	54.5658	-17.7923	Y	6685.46	6.68546	7.68	154.6588352	8.026660616	18.42393617	2.15353893	410.1897051	59.0899018	83.05792848	28.67542262	11.06584598	26.58957757	13.96284308	0.891144397	-1397	59.73804092	28	323017	6070442	0	0	0	0
1	3	W014N48B	48.75	-14.25	2044.39745	W014N48B20137	s	412	s412	22/07/2013	22	7	2013	1	10:39:00	10:49:00	Survey	f	a	0.17	48.5413	-14.0085	48.5358	-14.0193	Y	1007	1.007	7.68	23.2955111	1.209017003	2.775108249	0.324377136	61.78488811	8.900432487	12.51061339	4.31923999	1.666794771	4.005062334	NA	1.041402753	-4497	44.05467606	28	555131	5399936	0	0	0	0
1	3	W012N48C	48.25	-12.75	2064.42274	W012N48C20136	s	193	s193	25/06/2013	25	6	2013	1	17:51:00	19:06:00	Survey	f	a	1.25	48.0547	-12.556	48.1297	-12.6282	Y	9921.98	9.92198	7.68	229.5312655	11.9124754	27.34321242	3.196096203	608.7680797	87.69611467	123.2673931	42.55758188	16.42297143	39.4619482	NA	0.538633921	-3224	86.28093719	28	667023	5346535	0	0	0	0
1	3	W012N48C	48.25	-12.75	2064.42274	W012N48C20136	s	194	s194	25/06/2013	25	6	2013	1	19:06:00	20:08:00	Survey	f	a	1.03	48.1297	-12.6282	48.1902	-12.687	Y	8025.73	8.02573	7.68	185.6640885	9.635806613	22.11747755	2.585269972	492.4225481	70.93596495	99.70897921	34.42413229	13.28427312	31.92012992	NA	0.538633921	-3291	86.52757263	28	667023	5346535	0	0	0	0
1	3	W011N51B	51.75	-11.25	1920.91751	W011N51B20136	s	129	s129	18/06/2013	18	6	2013	1	17:06:00	18:10:00	Survey	n	i	1.07	51.5425	-11.1823	51.5312	-11.07	Y	7895.53	7.89553	7.68	182.6522297	9.479493731	21.75868593	2.543331501	484.4344273	69.78520949	98.09149159	33.86570106	13.0687745	31.40230707	NA	0.766356459	-183	4.37300873	29	344687	5735629	0	0	0	0
1	3	W013N51C	51.25	-13.75	1941.88632	W013N51C20136	s	47	s47	07/06/2013	7	6	2013	1	14:34:00	15:29:00	Survey	n	i	0.92	51.1312	-13.6137	51.1675	-13.6692	Y	5605.35	5.60535	7.68	129.6720713	6.729869044	15.44735521	1.805612032	343.9192375	49.5432902	69.63904523	24.04260604	9.278041997	22.29374424	NA	0.241029055	-924	62.97067642	28	587238	5678369	0	0	0	0
1	3	W010N51C	51.25	-10.75	1941.88632	W010N51C20136	s	132	s132	18/06/2013	18	6	2013	1	20:51:00	21:48:00	Survey	n	i	0.95	51.4985	-10.7633	51.4848	-10.6612	Y	7256.88	7.25688	7.68	167.8779883	8.712723299	19.99868508	2.337608342	445.2498458	64.14046475	90.15713797	31.12639673	12.01167692	28.86225583	NA	0.513796901	-153	7.35125828	29	377868	5679081	0	0	0	0
1	3	W013N51C	51.25	-13.75	1941.88632	W013N51C20136	s	49	s49	07/06/2013	7	6	2013	1	16:32:00	17:16:00	Survey	n	i	0.73	51.2077	-13.8008	51.238	-13.8757	Y	6222.5	6.2225	7.68	143.9489861	7.470828652	17.14811137	2.004410192	381.784798	54.9980145	77.30631474	26.68970063	10.29955584	24.7482891	NA	0.241029055	-627	61.37059402	28	587238	5678369	0	0	0	0
1	3	W016N50D	50.25	-16.25	1983.36184	W016N50D20136	s	226	s226	29/06/2013	29	6	2013	1	13:18:00	13:40:00	Survey	v	o	0.37	50.0423	-16.2638	50.0423	-16.2638	Y	2867.52	2.86752	7.68	66.33602548	3.442782705	7.902365857	0.923692547	175.9379262	25.34476127	35.62507665	12.29941738	4.746345333	11.40476588	NA	0.655657943	-4739	9.63000298	28	410883	5567175	0	0	0	0
1	3	W014N49D	49.25	-14.25	2024.21123	W014N49D20137	s	312	s312	08/07/2013	8	7	2013	1	17:13:00	18:16:00	Survey	f	a	1.05	49.355	-14.1307	49.3958	-14.0452	Y	7692.6	7.6926	7.68	177.9576313	9.235848106	21.19943574	2.477961808	471.9833057	67.99158053	95.57030603	32.99527167	12.73287579	30.59520069	NA	0.991455691	-4392	29.81483078	28	554582	5455518	0	0	0	0
1	3	W010N53C	53.25	-10.75	1857.10517	W010N53C201310	s	889	s889	06/10/2013	6	10	2013	1	06:57:00	07:57:00	Survey	n	i	1	53.2455	-10.8528	53.3148	-10.8385	Y	7775.22	7.77522	7.68	179.8689311	9.335042926	21.42712184	2.504575604	477.052499	68.72182329	96.59674985	33.34964736	12.86962937	30.92379908	13.8758296	0.510688264	-127	7.6400876	29	383241	5901510	0	0	0	0
1	3	W010N50A	50.75	-10.75	1962.7016	W010N50A20137	s	327	s327	10/07/2013	10	7	2013	1	14:21:00	15:21:00	Survey	n	i	1	50.7642	-10.8918	50.8077	-10.7853	Y	8934.39	8.93439	7.68	206.6846855	10.72675753	24.62158367	2.877970185	548.1738569	78.96722118	110.9978735	38.32157857	14.78829769	35.53407586	NA	0.472036876	-170	3.43303275	29	376548	5623485	0	0	0	0
1	3	W010N50A	50.75	-10.75	1962.7016	W010N50A20137	s	328	s328	10/07/2013	10	7	2013	1	15:21:00	16:52:00	Survey	n	i	1.52	50.8077	-10.7853	50.8895	-10.5068	Y	21623.33	21.62333	7.68	500.2259429	25.96129648	59.59007015	6.9653702	1326.710703	191.1193445	268.6411709	92.747306	35.79118665	86.00086447	NA	0.472036876	-161	3.64073682	29	376548	5623485	0	0	0	0
1	3	W016N50C	50.25	-16.75	1983.36184	W016N50C20136	s	217	s217	29/06/2013	29	6	2013	1	04:57:00	05:59:00	PreWatch	n	i	1.03	50.1582	-16.8638	50.0982	-16.807	Y	7813.82	7.81382	7.68	180.7620278	9.381393872	21.53351314	2.517011481	479.4211903	69.06301866	97.07637815	33.51523714	12.93353047	31.07733193	NA	0.714792975	-4741	55.87393188	28	375238	5567893	0	0	0	0
1	3	W019N53D	53.25	-19.25	1857.10517	W019N53D20137	s	492	s492	30/07/2013	30	7	2013	1	11:59:00	12:51:00	Survey	f	a	0.87	53.3882	-19.386	53.4327	-19.4492	Y	6494.03	6.49403	7.68	150.2303197	7.796824466	17.89638346	2.091874296	398.4442948	57.39792525	80.67964	27.85432789	10.74898551	25.82821327	NA	2.135774991	-2494	24.22400475	27	616759	5901510	0	0	0	0
1	3	W012N50D	50.25	-12.25	1983.36184	W012N50D20137	s	291	s291	06/07/2013	6	7	2013	1	10:29:00	11:17:00	Survey	n	i	0.8	50.0558	-12.3838	50.0125	-12.3982	Y	4928.13	4.92813	7.68	114.0055892	5.916792089	13.58106502	1.587464914	302.3682349	43.55764619	61.225523	21.13787063	8.157104563	19.6002934	NA	1.027929342	-2169	57.93818665	28	696047	5570046	0	0	0	0
1	3	W015N50B	50.75	-15.25	1962.7016	W015N50B20136	s	207	s207	27/06/2013	27	6	2013	1	14:50:00	15:50:00	Survey	f	a	1	50.848	-15.4378	50.9135	-15.502	Y	8572.51	8.57251	7.68	198.3132292	10.29228614	23.62432298	2.761402275	525.9708887	75.7687455	106.5020694	36.76941992	14.18931965	34.09480934	NA	1.002642155	-3831	67.77881622	28	482364	5622054	0	0	0	0
1	3	W013N52A	52.75	-13.75	1878.52538	W013N52A201310	s	922	s922	09/10/2013	9	10	2013	1	13:40:00	14:01:00	Survey	s	o	0.35	52.5007	-13.8293	52.4823	-13.8213	Y	2111.2	2.1112	7.68	48.83970279	2.534738596	5.818093518	0.680065909	129.5337784	18.65999178	26.22885744	9.055409709	3.49448273	8.396718963	13.76441749	0.330058261	-322	15.92581463	28	584370	5845193	0	0	0	0
1	3	W013N50D	50.25	-13.25	1983.36184	W013N50D20136	s	143	s143	20/06/2013	20	6	2013	1	12:20:00	13:19:00	Survey	f	a	0.98	50.256	-13.1322	50.2148	-13.2178	Y	7636.98	7.63698	7.68	176.6711012	9.169078299	21.04617616	2.460047586	468.5711411	67.50001013	94.87938833	32.75673506	12.64082451	30.37400132	NA	0.283509167	-2643	25.03684616	28	624762	5567893	0	0	0	0
1	3	W013N50D	50.25	-13.25	1983.36184	W013N50D20136	s	144	s144	20/06/2013	20	6	2013	1	13:19:00	14:24:00	Survey	f	a	1.08	50.2148	-13.2178	50.1707	-13.3098	Y	8203.36	8.20336	7.68	189.7733369	9.849073074	22.60699714	2.642488989	503.3211909	72.5059648	101.9158086	35.18603144	13.57829001	32.62660652	NA	0.283509167	-2672	60.16967773	28	624762	5567893	0	0	0	0
1	3	W014N51D	51.25	-14.25	1941.88632	W014N51D20136	s	61	s61	08/06/2013	8	6	2013	1	19:48:00	20:47:00	Survey	n	i	0.98	51.1152	-14.0725	51.0608	-14.996	Y	8111.7	8.1117	7.68	187.6531174	9.739035499	22.35442321	2.612966101	497.6978959	71.69586112	100.7771666	34.79291977	13.42658821	32.26207191	NA	0.282471667	-1078	71.01092529	28	552344	5677894	0	0	0	0
1	3	W013N50B	50.75	-13.25	1962.7016	W013N50B20139	s	825	s825	25/09/2013	25	9	2013	1	18:12:00	18:59:00	Survey	f	a	0.78	50.7038	-13.121	50.7548	-13.1387	Y	5808.9	5.8089	7.68	134.3809432	6.974255448	16.00830574	1.871180474	356.4082154	51.34238582	72.1678962	24.91568187	9.614961974	23.10331053	16.44787441	0.647075126	-2286	39.55950546	28	623452	5623485	0	0	0	0
1	3	W013N50A	50.75	-13.75	1962.7016	W013N50A20136	s	63	s63	09/06/2013	9	6	2013	1	10:20:00	11:16:00	Survey	n	i	0.93	50.8732	-13.534	50.8782	-13.6118	Y	5506.47	5.50647	7.68	127.3846881	6.611155825	15.1748677	1.773761484	337.8525876	48.66934553	68.41062977	23.61850044	9.11437964	21.90048213	NA	0.380413193	-1994	82.36811829	28	588181	5622769	0	0	0	0
1	3	W020N55A	55.75	-20.75	1747.82581	W020N55A20138	s	541	s541	05/08/2013	5	8	2013	1	20:06:00	20:38:00	Survey	f	a	0.53	55.8023	-20.9648	55.7735	-20.9195	Y	4288.79	4.28879	7.68	99.21513109	5.149180026	11.81913235	1.381515947	263.1406431	37.90675422	53.28246039	18.39555955	7.098846682	17.057476	13.72434263	1.903746592	-1545	36.17962646	27	515692	6178284	0	0	0	0
1	3	W014N48D	48.25	-14.25	2064.42274	W014N48D20137	s	419	s419	22/07/2013	22	7	2013	1	15:57:00	17:00:00	Survey	f	a	1.05	48.3242	-14.4668	48.279	-14.658	Y	15045.54	15.04554	7.68	348.0578353	18.06390249	41.46284518	4.846513278	923.126963	132.9810784	186.920862	64.53369126	24.90355234	59.83950883	NA	0.883873867	-4449	73.92984772	28	555676	5344359	0	0	0	0
1	3	W013N48C	48.25	-13.75	2064.42274	W013N48C20137	s	444	s444	25/07/2013	25	7	2013	1	11:57:00	13:04:00	Survey	f	a	1.12	48.4422	-13.6127	48.4947	-13.6648	Y	6997.35	6.99735	7.68	161.8739575	8.401119258	19.28344705	2.254005526	429.3258176	61.84655939	86.93273528	30.0131844	11.58208827	27.83003252	NA	1.01828342	-4507	50.26852417	28	592792	5344843	1	0	0	1
1	3	W019N55C	55.25	-19.75	1769.96676	W019N55C20138	s	542	s542	06/08/2013	6	8	2013	1	08:10:00	09:10:00	Survey	f	a	1	55.1692	-19.982	55.1167	-19.9022	Y	7750.79	7.75079	7.68	179.303823	9.3057143	21.35980259	2.496706785	475.5537063	68.50590583	96.29326438	33.2448702	12.82919586	30.82663944	13.76096002	2.508222774	-1647	84.8768158	27	579461	6123324	0	0	0	0
1	3	W009N50A	50.75	-9.75	1962.7016	W009N50A201310	s	960	s960	13/10/2013	13	10	2013	1	15:41:00	16:03:00	Survey	s	o	0.37	50.5557	-9.8125	50.5787	-9.8018	Y	2667.8	2.6678	7.68	61.71578427	3.202996158	7.351973576	0.859358237	163.6840166	23.57952291	33.14382388	11.44277463	4.415766886	10.61043485	14.60750347	0.60983466	-130	3.64073682	29	447091	5622293	0	0	0	0
1	3	W010N49D	49.25	-10.25	2024.21123	W010N49D201310	s	948	s948	12/10/2013	12	10	2013	1	13:02:00	13:22:00	Survey	s	o	0.33	49.4173	-10.3197	49.4373	-10.3112	Y	2308.25	2.30825	7.68	53.39809048	2.771314999	6.361117416	0.743538942	141.6236386	20.40161459	28.67689242	9.900584141	3.820635555	9.180423339	15.84060567	0.482909356	-126	17.00823212	29	409031	5455999	0	0	0	0
1	3	W011N50C	50.25	-11.75	1983.36184	W011N50C201310	s	934	s934	11/10/2013	11	10	2013	1	08:16:00	09:50:00	Survey	f	a	1.57	50.3335	-11.6055	50.2785	-11.4628	Y	11862.81	11.86281	7.68	274.4297626	14.2426688	32.69180464	3.821282997	727.8489019	104.8502923	147.3796667	50.88224936	19.63546072	47.18107317	15.62276131	0.473491451	-1533	54.10528183	29	303953	5570046	0	0	0	0
1	3	W013N53D	53.25	-13.25	1857.10517	W013N53D201310	s	908	s908	08/10/2013	8	10	2013	1	06:56:00	07:38:00	Survey	n	i	0.7	53.037	-13.1142	53.0358	-13.1865	Y	4853.91	4.85391	7.68	112.2884961	5.827676433	13.37651406	1.56355534	297.8141212	42.90162533	60.3033759	20.81950298	8.034246482	19.30509376	13.44628839	0.357530764	-274	28.16030502	28	616759	5901510	0	0	0	0
1	3	W012N48C	48.25	-12.75	2064.42274	W012N48C20136	s	195	s195	25/06/2013	25	6	2013	1	20:08:00	21:07:00	Survey	f	a	0.98	48.1902	-12.687	48.2467	-12.7418	Y	7488.16	7.48816	7.68	173.2282399	8.990396757	20.6360408	2.412107643	459.4399055	66.18463185	93.03043526	32.1183913	12.39448764	29.78210064	NA	0.538633921	-3893	79.45802307	28	667023	5346535	0	0	0	0
1	3	W012N47A	47.75	-12.75	2084.28569	W012N47A20137	s	438	s438	24/07/2013	24	7	2013	1	18:10:00	19:10:00	Survey	n	i	1	47.5315	-12.6423	47.545	-12.736	Y	7210.01	7.21001	7.68	166.7937386	8.65645167	19.86952241	2.322510763	442.3741738	63.72620533	89.57485287	30.92536509	11.93409881	28.67584525	NA	1.01969084	-4396	75.63269043	28	668645	5290966	1	0	0	5
1	3	W021N56C	56.25	-21.75	1725.54559	W021N56C20138	s	537	s537	05/08/2013	5	8	2013	1	13:42:00	14:54:00	Survey	f	a	1.2	56.1415	-21.5102	56.075	-21.4025	Y	9984.93	9.98493	7.68	230.9876659	11.98806132	27.51670801	3.216375774	612.630778	88.25252925	124.0495378	42.82761426	16.52717693	39.71232648	12.69701935	2.518661916	-1473	52.43190002	27	453527	6234157	0	0	0	0
1	3	W014N48D	48.25	-14.25	2064.42274	W014N48D20137	s	416	s416	22/07/2013	22	7	2013	1	15:00:00	15:15:00	Survey	f	a	0.25	48.3557	-14.3917	48.3517	-14.4092	Y	1371.14	1.37114	7.68	31.71945762	1.646212587	3.778621904	0.441675943	84.12707202	12.11892311	17.03460678	5.881130885	2.269528488	5.453335278	NA	0.883873867	-4895	60.35982132	28	555676	5344359	0	0	0	0
1	3	W012N50D	50.25	-12.25	1983.36184	W012N50D20136	s	75	s75	10/06/2013	10	6	2013	1	13:54:00	14:42:00	Survey	f	a	0.8	50.0877	-12.4258	50.047	-12.3613	Y	6464.21	6.46421	7.68	149.5405445	7.761025726	17.81421308	2.082269556	396.6148572	57.13437231	80.30920335	27.72643609	10.69963207	25.70961837	NA	0.27584291	-2231	61.77060318	28	696047	5570046	0	0	0	0
1	3	W013N50D	50.25	-13.25	1983.36184	W013N50D20137	s	298	s298	06/07/2013	6	7	2013	1	19:25:00	20:25:00	PreWatch	n	i	1	50.2272	-13.1838	50.1922	-13.2653	Y	7000.21	7.00021	7.68	161.940189	8.40455662	19.29133697	2.254927764	429.5014785	61.87185097	86.96830425	30.02546445	11.58682714	27.84141335	NA	1.038347062	-2689	30.4622345	28	624762	5567893	0	0	0	0
1	3	W013N48C	48.25	-13.75	2064.42274	W013N48C20137	s	443	s443	25/07/2013	25	7	2013	1	10:25:00	10:41:00	Survey	f	a	0.27	48.363	-13.5337	48.3775	-13.548	Y	1930.66	1.93066	7.68	44.66325121	2.317984349	5.320568256	0.621911125	118.4568978	17.06429379	23.9859373	8.281050365	3.195657449	7.678678584	NA	1.01828342	-4506	43.40764236	28	592792	5344843	0	0	0	0
1	3	W014N51D	51.25	-14.25	1941.88632	W014N51D20136	s	41	s41	06/06/2013	6	6	2013	1	19:43:00	21:09:00	Survey	n	i	1.43	51.2188	-14.0223	51.1733	-13.8942	Y	10290.17	10.29017	7.68	238.0489032	12.35453347	28.35788716	3.314699608	631.3587535	90.95040151	127.8417023	44.13684413	17.03240875	40.92632889	NA	0.282471667	-537	19.34514046	28	552344	5677894	0	0	0	0
1	3	W019N53D	53.25	-19.25	1857.10517	W019N53D20137	s	491	s491	30/07/2013	30	7	2013	1	10:00:00	10:45:00	Survey	f	a	0.75	53.2915	-19.2497	53.3238	-19.2948	Y	4691.85	4.69185	7.68	108.539577	5.633110753	12.92991917	1.511353711	287.8711521	41.46926856	58.29005765	20.12441278	7.766011166	18.6605545	NA	2.135774991	-2507	32.66859436	27	616759	5901510	0	0	0	0
1	3	W015N49D	49.25	-15.25	2024.21123	W015N49D20137	s	303	s303	07/07/2013	7	7	2013	1	16:51:00	18:04:00	Survey	f	a	1.22	49.2742	-15.1075	49.2252	-15.2093	Y	9201.35	9.20135	7.68	212.8604604	11.04727494	25.35728094	2.963964441	564.5533885	81.3267706	114.3145095	39.4666341	15.23017463	36.59583802	NA	1.137991119	-4674	17.79444885	28	481806	5455278	0	0	0	0
1	3	W016N50C	50.25	-16.75	1983.36184	W016N50C20136	s	218	s218	29/06/2013	29	6	2013	1	06:00:00	06:28:00	Survey	v	o	0.47	50.0982	-16.807	50.0735	-16.7837	Y	3211.93	3.21193	7.68	74.30350515	3.856288052	8.851502301	1.034635304	197.0694582	28.38885914	39.90392924	13.77667437	5.316418829	12.77456468	NA	0.714792975	-4782	43.77686691	28	375238	5567893	0	0	0	0
1	3	W013N49B	49.75	-13.25	2003.86554	W013N49B20137	s	319	s319	09/07/2013	9	7	2013	1	13:41:00	14:55:00	Survey	f	a	1.23	49.8648	-13.0412	49.9118	-12.9387	Y	9032.38	9.03238	7.68	208.9515491	10.8444058	24.89162677	2.90953501	554.1860845	79.83331278	112.2152692	38.74187963	14.95049188	35.92380421	NA	1.011624313	-2539	31.59465599	28	626063	5512305	0	0	0	0
1	3	W012N49A	49.75	-12.75	2003.86554	W012N49A20137	s	320	s320	09/07/2013	9	7	2013	1	14:55:00	15:55:00	Survey	f	a	1	49.9118	-12.9387	49.9495	-12.856	Y	7265.06	7.26506	7.68	168.0672213	8.722544331	20.02122771	2.340243308	445.7517339	64.21276426	90.25876362	31.16148258	12.02521655	28.89478954	NA	0.884633902	-2494	29.98326302	28	662079	5513265	0	1	1	0
1	3	W012N49A	49.75	-12.75	2003.86554	W012N49A20137	s	321	s321	09/07/2013	9	7	2013	1	15:55:00	16:48:00	Survey	f	a	0.88	49.9495	-12.856	49.9832	-12.7817	Y	6516.5	6.5165	7.68	150.7501322	7.823802288	17.9583068	2.099112398	399.8229534	57.59652795	80.95879992	27.95070675	10.78617812	25.91758153	NA	0.884633902	-2494	29.98326302	28	662079	5513265	0	0	0	0
1	3	W020N55A	55.75	-20.75	1747.82581	W020N55A20139	s	674	s674	06/09/2013	6	9	2013	1	17:01:00	18:00:00	Survey	f	a	0.98	55.8898	-20.5607	55.8438	-20.657	Y	7912.38	7.91238	7.68	183.0419619	9.499720493	21.80511328	2.548758306	485.4680838	69.93412616	98.3007932	33.93796161	13.09665985	31.46931735	13.23379258	1.188007065	-1632	61.10529327	27	515692	6178284	0	0	0	0
1	3	W020N55A	55.75	-20.75	1747.82581	W020N55A20139	s	675	s675	06/09/2013	6	9	2013	1	19:05:00	20:06:00	Survey	f	a	1.02	55.7932	-20.7625	55.7447	-20.8635	Y	8327.32	8.32732	7.68	192.6411658	9.997910926	22.94863101	2.682421923	510.9273123	73.60162946	103.4559464	35.71775796	13.78348328	33.11963933	13.23379258	1.188007065	-1732	71.21283722	27	515692	6178284	0	0	0	0
1	3	W012N47A	47.75	-12.75	2084.28569	W012N47A20137	s	439	s439	24/07/2013	24	7	2013	1	19:10:00	20:00:00	PreWatch	n	i	0.83	47.545	-12.736	47.5983	-12.7877	Y	7090.39	7.09039	7.68	164.0264716	8.512832892	19.53986811	2.283978097	435.0347649	62.66893101	88.08872074	30.41228383	11.73610074	28.20008752	NA	1.01969084	-4237	66.35790253	28	668645	5290966	1	0	0	1
1	3	W013N51D	51.25	-13.25	1941.88632	W013N51D20136	s	50	s50	07/06/2013	7	6	2013	1	19:56:00	20:50:00	Survey	n	i	0.9	51.3458	-13.143	51.382	-13.2333	Y	7468.12	7.46812	7.68	172.7646884	8.966338832	20.58081962	2.405652943	458.2104636	66.00751572	92.78148971	32.03244383	12.36132051	29.70240102	NA	0.196694362	-1339	59.17247772	28	622132	5679081	0	0	0	0
1	3	W016N50D	50.25	-16.25	1983.36184	W016N50D20136	s	227	s227	29/06/2013	29	6	2013	1	13:40:00	14:23:00	PreWatch	n	i	0.72	50.0605	-16.2637	50.0137	-16.3188	Y	6538.81	6.53881	7.68	151.2664052	7.850596415	18.0198085	2.106301215	401.1922246	57.79374741	81.23605902	28.04642936	10.82311747	26.00632736	NA	0.655657943	-4735	22.70037651	28	410883	5567175	0	0	0	0
1	3	W013N48A	48.75	-13.75	2044.39745	W013N48A20137	s	409	s409	22/07/2013	22	7	2013	1	09:31:00	09:50:00	Survey	f	a	0.32	48.5847	-13.9158	48.5727	-13.9415	Y	2316.77	2.31677	7.68	53.59518894	2.78154424	6.384597028	0.746283429	142.1463877	20.47691922	28.78274211	9.93712833	3.834737958	9.214309302	NA	1.014643187	-4391	64.85342407	28	591884	5400419	0	0	0	0
1	3	W009N49C	49.25	-9.75	2024.21123	W009N49C201310	s	942	s942	12/10/2013	12	10	2013	1	07:25:00	08:26:00	Survey	n	i	1.02	49.476	-9.9865	49.4317	-10.0703	Y	7826.72	7.82672	7.68	181.0603127	9.396874604	21.56904672	2.521164934	480.2123084	69.17700972	97.23656899	33.5705424	12.95487277	31.12862621	15.81898785	0.448544632	-159	18.2599144	29	445418	5455518	0	1	1	0
1	3	W013N49C	49.25	-13.75	2024.21123	W013N49C20137	s	313	s313	08/07/2013	8	7	2013	1	18:48:00	19:47:00	Survey	f	a	0.98	49.4183	-13.9978	49.4583	-13.997	Y	4449.14	4.44914	7.68	102.9246999	5.34170346	12.26103959	1.433169646	272.9792465	39.32403681	55.27464597	19.08335378	7.364266483	17.6952321	NA	0.856173569	-4355	24.00816917	28	590969	5455999	0	0	0	0
1	3	W018N56C	56.25	-18.75	1725.54559	W018N56C20139	s	687	s687	09/09/2013	9	9	2013	1	15:06:00	16:05:00	Survey	f	a	0.98	56.0835	-18.9093	56.13	-18.8075	Y	8182.48	8.18248	7.68	189.2904226	9.824010234	22.54946934	2.635764673	502.0403944	72.32143753	101.6564644	35.09649388	13.54373747	32.54357199	13.13057665	1.364588822	-1371	16.09181404	27	639407	6236181	0	0	0	0
1	3	W019N55C	55.25	-19.75	1769.96676	W019N55C20138	s	543	s543	06/08/2013	6	8	2013	1	09:10:00	09:58:00	Survey	f	a	0.8	55.1167	-19.9022	55.0712	-19.8333	Y	6705.97	6.70597	7.68	155.1334215	8.051291235	18.48047187	2.160147282	411.4484137	59.271203	83.31280012	28.76341605	11.09980264	26.67116041	13.76096002	2.508222774	-1523	85.50761414	27	579461	6123324	0	0	0	0
1	3	W022N55A	55.75	-22.75	1747.82581	W022N55A20138	s	514	s514	01/08/2013	1	8	2013	1	19:28:00	20:30:00	Survey	f	a	1.03	55.6058	-22.9343	55.6497	-22.9718	Y	5421.81	5.42181	7.68	125.4261726	6.50951055	14.94155697	1.746490235	332.6581677	47.92106766	67.35882923	23.25537044	8.974247771	21.56376821	12.49525602	1.522703496	-2067	68.88059235	27	390159	6179643	0	0	0	0
1	3	W013N48A	48.75	-13.75	2044.39745	W013N48A20137	s	446	s446	25/07/2013	25	7	2013	1	13:31:00	13:41:00	Survey	f	a	0.17	48.515	-13.6848	48.5237	-13.6938	Y	1170.82	1.17082	7.68	27.08537673	1.405707772	3.226580952	0.377148924	71.83645653	10.34838934	14.54592154	5.021922111	1.937959811	4.656621396	NA	1.014643187	-4474	60.34186935	28	591884	5400419	0	0	0	0
1	3	W010N53C	53.25	-10.75	1857.10517	W010N53C201310	s	876	s876	04/10/2013	4	10	2013	1	09:40:00	10:33:00	Survey	n	i	0.88	53.0707	-10.7373	53.123	-10.6015	Y	10803.36	10.80336	7.68	249.9208467	12.97067713	29.77214797	3.480009869	662.8457939	95.48626792	134.2174069	46.33803099	17.88184679	42.96740138	13.8758296	0.510688264	-115	22.98617363	29	383241	5901510	0	1	1	0
1	3	W013N52C	52.25	-13.75	1899.79668	W013N52C201310	s	923	s923	09/10/2013	9	10	2013	1	14:01:00	14:10:00	Survey	f	a	0.15	52.4823	-13.8213	52.4738	-13.8177	Y	978.11	0.97811	7.68	22.62719001	1.174331713	2.695493625	0.315071134	60.01235162	8.64508793	12.15169846	4.195326024	1.61897637	3.890161078	14.19395409	0.435072284	-322	15.92581463	28	585333	5789581	0	0	0	0
1	3	W013N52C	52.25	-13.75	1899.79668	W013N52C201310	s	924	s924	09/10/2013	9	10	2013	1	16:03:00	17:15:00	Survey	f	a	1.2	52.3383	-13.7588	52.2518	-13.7213	Y	9959.34	9.95934	7.68	230.3956071	11.95733398	27.44617824	3.208131682	611.0605061	88.02633695	123.7315788	42.71784015	16.4848151	39.61054332	14.19395409	0.435072284	-382	16.89216423	28	585333	5789581	0	0	0	0
1	3	W013N51C	51.25	-13.75	1941.88632	W013N51C20136	s	46	s46	07/06/2013	7	6	2013	1	12:52:00	14:12:00	Survey	n	i	1.33	51.0393	-13.5425	51.116	-13.576	Y	8846.36	8.84636	7.68	204.648279	10.62106978	24.37899409	2.849614348	542.772853	78.18917058	109.9042424	37.94400676	14.64259272	35.18396465	NA	0.241029055	-1153	73.93383026	28	587238	5678369	0	0	0	0
1	3	W019N54B	54.75	-19.25	1791.96679	W019N54B20138	s	550	s550	06/08/2013	6	8	2013	1	18:45:00	19:45:00	Survey	f	a	1	54.5963	-19.1292	54.5482	-19.0592	Y	7017.31	7.01731	7.68	162.3358202	8.425089539	19.33846705	2.26043671	430.5507806	62.02299937	87.1807739	30.09881876	11.61513457	27.90942788	13.8781636	1.084927307	-1357	62.22964859	27	612634	6068377	0	0	0	0
1	3	W013N50D	50.25	-13.25	1983.36184	W013N50D20137	s	297	s297	06/07/2013	6	7	2013	1	18:13:00	19:25:00	Survey	n	i	1.2	50.201	-13.068	50.2272	-13.1838	Y	8765.19	8.76519	7.68	202.7704767	10.52361345	24.15529842	2.823466987	537.7925026	77.47173491	108.8957881	37.59584187	14.50823589	34.86112926	NA	1.038347062	-2629	44.22565079	28	624762	5567893	0	1	0	0
1	3	W014N48D	48.25	-14.25	2064.42274	W014N48D20137	s	418	s418	22/07/2013	22	7	2013	1	15:27:00	15:57:00	Survey	f	a	0.5	48.344	-14.4253	48.3242	-14.4668	Y	3785.65	3.78565	7.68	87.57579617	4.545108548	10.43258134	1.219444632	232.2705325	33.45973754	47.03167591	16.23750084	6.266051794	15.05638459	NA	0.883873867	-4821	75.13816071	28	555676	5344359	0	0	0	0
1	3	W013N51D	51.25	-13.25	1941.88632	W013N51D20136	s	52	s52	07/06/2013	7	6	2013	1	21:05:00	21:45:00	Survey	n	i	0.67	51.3918	-13.2602	51.4175	-13.3228	Y	5212.47	5.21247	7.68	120.5832182	6.258165381	14.36463369	1.679054768	319.8135732	46.07077021	64.75797065	22.35743427	8.627734188	20.73116185	NA	0.196694362	-1178	65.02853394	28	622132	5679081	0	0	0	0
1	3	W013N48A	48.75	-13.75	2044.39745	W013N48A20137	s	408	s408	22/07/2013	22	7	2013	1	08:49:00	09:31:00	Survey	f	a	0.7	48.611	-13.8595	48.5847	-13.9158	Y	5083.29	5.08329	7.68	117.5949557	6.103077126	14.00865301	1.637444862	311.888035	44.92903008	63.15315518	21.80337805	8.413923885	20.21739576	NA	1.014643187	-4315	65.79588318	28	591884	5400419	0	0	0	0
1	3	W016N50D	50.25	-16.25	1983.36184	W016N50D20136	s	228	s228	29/06/2013	29	6	2013	1	14:48:00	15:53:00	Survey	v	o	1.08	50.0058	-16.3595	49.9862	-16.4585	Y	7427.88	7.42788	7.68	171.8337914	8.91802608	20.4699253	2.392690717	455.7415173	65.6518516	92.28156113	31.85984545	12.29471479	29.54235745	NA	0.655657943	-4747	38.72138596	28	410883	5567175	0	0	0	0
1	3	W018N56C	56.25	-18.75	1725.54559	W018N56C20139	s	688	s688	09/09/2013	9	9	2013	1	16:05:00	17:10:00	Survey	f	a	1.08	56.13	-18.8075	56.1818	-18.6938	Y	9121.42	9.12142	7.68	211.01139	10.95130977	25.13700801	2.938217156	559.6492416	80.62030359	113.3214854	39.12379642	15.09787357	36.27793838	13.13057665	1.364588822	-1362	15.1957407	27	639407	6236181	0	0	0	0
1	3	W019N55C	55.25	-19.75	1769.96676	W019N55C20138	s	544	s544	06/08/2013	6	8	2013	1	09:58:00	10:50:00	Survey	f	a	0.87	55.0712	-19.8333	55.0283	-19.7663	Y	6409.03	6.40903	7.68	148.2641238	7.694780587	17.66215779	2.064496102	393.2295049	56.64667762	79.6237148	27.48977387	10.60830411	25.49016301	13.76096002	2.508222774	-1623	66.82025146	27	579461	6123324	0	0	0	0
1	3	W013N48A	48.75	-13.75	2044.39745	W013N48A20137	s	411	s411	22/07/2013	22	7	2013	1	10:23:00	10:39:00	Survey	f	a	0.27	48.5513	-13.9872	48.5413	-14.0085	Y	1928.11	1.92811	7.68	44.60405227	2.314911975	5.313516105	0.621086813	118.2998891	17.04171567	23.95414512	8.270074241	3.191421762	7.668518761	NA	1.014643187	-4462	59.67482376	28	591884	5400419	0	0	0	0
1	3	W013N51D	51.25	-13.25	1941.88632	W013N51D20136	s	51	s51	07/06/2013	7	6	2013	1	20:50:00	21:05:00	Survey	n	i	0.25	51.382	-13.2333	51.3918	-13.2602	Y	2164.72	2.16472	7.68	50.07786051	2.598997918	5.965590676	0.697306572	132.8176487	19.13304096	26.89379724	9.284977556	3.583072965	8.609584061	NA	0.196694362	-1296	75.73146057	28	622132	5679081	0	0	0	0
1	3	W013N48A	48.75	-13.75	2044.39745	W013N48A20137	s	448	s448	25/07/2013	25	7	2013	1	14:50:00	15:52:00	Survey	f	a	1.03	48.586	-13.7567	48.627	-13.7975	Y	5463.98	5.46398	7.68	126.4017174	6.560140489	15.05777002	1.760074159	335.2455301	48.29379022	67.8827355	23.43624702	9.044048044	21.73148782	NA	1.014643187	-4344	82.71863556	28	591884	5400419	0	0	0	0
1	3	W012N50C	50.25	-12.75	1983.36184	W012N50C20136	s	72	s72	10/06/2013	10	6	2013	1	11:10:00	11:23:00	Survey	n	i	0.22	50.2292	-12.5908	50.2145	-12.5973	Y	1696.09	1.69609	7.68	39.23668183	2.036350062	4.674121076	0.546349141	104.0644262	14.99100802	21.07165432	7.274905645	2.807386187	6.745730802	NA	0.209287577	-2399	37.62759781	28	660406	5568850	0	0	0	0
1	3	W012N50B	50.75	-12.25	1962.7016	W012N50B20136	s	137	s137	19/06/2013	19	6	2013	1	15:39:00	16:40:00	Survey	f	a	1.02	50.7603	-12.0522	50.7182	-12.1438	Y	7992.14	7.99214	7.68	184.8870996	9.595481554	22.02491772	2.57445083	490.3618002	70.6390906	99.29170532	34.28007012	13.22867953	31.78654088	NA	0.183754264	-2146	32.07405853	28	693987	5625631	0	0	0	0
1	3	W022N55D	55.25	-22.25	1769.96676	W022N55D20138	s	509	s509	01/08/2013	1	8	2013	1	11:11:00	11:52:00	Survey	n	i	0.68	55.1995	-22.109	55.2338	-22.164	Y	5183.08	5.18308	7.68	119.903483	6.222887708	14.28365934	1.669589831	318.0107639	45.81103553	64.39292588	22.231404	8.579099105	20.61428511	13.02889964	1.30017178	-2702	43.74176407	27	420539	6123324	0	0	0	0
1	3	W021N55D	55.25	-21.25	1769.96676	W021N55D20139	s	683	s683	08/09/2013	8	9	2013	1	17:46:00	18:58:00	Survey	f	a	1.2	55.0645	-21.0378	55.1152	-20.9358	Y	8615.78	8.61578	7.68	199.3141516	10.34423315	23.74355918	2.775339567	528.6255581	76.15117723	107.0396045	36.95500178	14.26093569	34.26689794	13.08179099	1.3383753	-2718	57.94273758	27	484107	6122640	0	1	0	0
1	3	W013N51C	51.25	-13.75	1941.88632	W013N51C20136	s	48	s48	07/06/2013	7	6	2013	1	15:29:00	16:32:00	Survey	n	i	1.05	51.1675	-13.6692	51.2077	-13.8008	Y	10232.67	10.23267	7.68	236.71872	12.2854981	28.19942734	3.29617754	627.830811	90.44218366	127.1273412	43.89021375	16.93723408	40.69763843	NA	0.241029055	-755	58.1721344	28	587238	5678369	0	0	0	0
1	3	W010N50B	50.75	-10.25	1962.7016	W010N50B20137	s	329	s329	10/07/2013	10	7	2013	1	17:31:00	18:28:00	Survey	n	i	0.95	50.93	-10.3757	50.9787	-10.2195	Y	12236.21	12.23621	7.68	283.067857	14.69097848	33.72082895	3.941563695	750.7590539	108.1506149	152.018666	52.4838456	20.25351673	48.66616926	NA	0.372158729	-137	2.71526861	29	411819	5622769	0	0	0	0
1	3	W009N50A	50.75	-9.75	1962.7016	W009N50A201310	s	958	s958	13/10/2013	13	10	2013	1	13:39:00	14:39:00	Survey	n	i	1	50.525	-9.9423	50.4922	-9.8563	Y	7110.29	7.11029	7.68	164.4868075	8.536723931	19.59470623	2.290388021	436.2556784	62.84481416	88.33593939	30.49763509	11.7690378	28.27923232	14.60750347	0.60983466	-134	2.71526861	29	447091	5622293	0	0	0	0
1	3	W010N50A	50.75	-10.75	1962.7016	W010N50A20137	s	326	s326	10/07/2013	10	7	2013	1	13:39:00	14:21:00	Survey	n	i	0.7	50.7352	-10.9717	50.7642	-10.8918	Y	6492.45	6.49245	7.68	150.1937917	7.794928695	17.89203201	2.091365663	398.3474145	57.38396473	80.66002302	27.8475552	10.74637193	25.82193124	NA	0.472036876	-192	24.22400475	29	376548	5623485	0	0	0	0
1	3	W013N52A	52.75	-13.75	1878.52538	W013N52A201310	s	917	s917	09/10/2013	9	10	2013	1	07:21:00	08:08:00	Survey	n	i	0.78	52.8128	-13.8997	52.8103	-13.8065	Y	6288.3	6.2883	7.68	145.4712478	7.549832728	17.32945279	2.025606846	385.8221755	55.57960575	78.12382966	26.97194444	10.40847373	25.00999652	13.76441749	0.330058261	-210	15.92581463	28	584370	5845193	0	0	0	0
1	3	W013N48A	48.75	-13.75	2044.39745	W013N48A20137	s	449	s449	25/07/2013	25	7	2013	1	15:52:00	16:50:00	Survey	f	a	0.97	48.627	-13.7975	48.6708	-13.8467	Y	6073.27	6.07327	7.68	140.4967788	7.291662062	16.73686266	1.956340111	372.6287748	53.67903892	75.45234251	26.04962402	10.05255026	24.15476969	NA	1.014643187	-4436	54.37468338	28	591884	5400419	0	0	0	0
1	3	W013N52A	52.75	-13.75	1878.52538	W013N52A201310	s	918	s918	09/10/2013	9	10	2013	1	08:08:00	09:28:00	Survey	n	i	1.33	52.8103	-13.8065	52.775	-13.6833	Y	9192.04	9.19204	7.68	212.6452714	11.03610681	25.33164627	2.960968054	563.9826594	81.24451885	114.1989445	39.42673573	15.21477786	36.55882596	13.76441749	0.330058261	-210	14.51489544	28	584370	5845193	0	0	0	0
1	3	W013N53C	53.25	-13.75	1857.10517	W013N53C201310	s	914	s914	08/10/2013	8	10	2013	1	13:52:00	14:52:00	Survey	f	a	1	53.023	-13.8535	53.0192	-13.9772	Y	8309.55	8.30955	7.68	192.2299657	9.976569993	22.89964625	2.676696188	509.8367179	73.44454595	103.2351156	35.641517	13.7540619	33.04895408	13.50040218	0.349945952	-191	10.27133751	28	583401	5900811	0	0	0	0
1	3	W009N50A	50.75	-9.75	1962.7016	W009N50A201310	s	961	s961	13/10/2013	13	10	2013	1	16:03:00	16:29:00	Survey	f	a	0.43	50.5787	-9.8018	50.6052	-9.7897	Y	3071.19	3.07119	7.68	71.04772546	3.687315884	8.463653284	0.989300369	188.4344048	27.14492746	38.15544641	13.17301757	5.083467659	12.2148139	14.60750347	0.60983466	-131	3.64073682	29	447091	5622293	0	0	0	0
1	3	W022N55D	55.25	-22.25	1769.96676	W022N55D20138	s	508	s508	01/08/2013	1	8	2013	1	10:15:00	11:11:00	Survey	n	i	0.93	55.1447	-22.0525	55.1995	-22.109	Y	7086.97	7.08697	7.68	163.9472852	8.508723186	19.53043493	2.28287547	434.8247449	62.63868983	88.0461945	30.39760181	11.73043495	28.18647944	13.02889964	1.30017178	-2713	10.80692768	27	420539	6123324	0	0	0	0
1	3	W013N52A	52.75	-13.75	1878.52538	W013N52A201310	s	919	s919	09/10/2013	9	10	2013	1	09:52:00	11:08:00	Survey	n	i	1.27	52.7462	-13.695	52.6635	-13.7393	Y	9674.99	9.67499	7.68	223.8175616	11.61593907	26.66255997	3.11653603	593.6140634	85.5130892	120.1989075	41.49819931	16.01415568	38.47961918	13.76441749	0.330058261	-250	27.93421555	28	584370	5845193	0	1	1	0
1	3	W014N49D	49.25	-14.25	2024.21123	W014N49D20137	s	310	s310	08/07/2013	8	7	2013	1	14:37:00	15:41:00	Survey	f	a	1.07	49.2522	-14.3452	49.2943	-14.2575	Y	7917.76	7.91776	7.68	183.1663514	9.506176201	21.81993134	2.55049036	485.7979924	69.98166441	98.36759529	33.96102477	13.10555992	31.49070886	NA	0.991455691	-4493	37.19174194	28	554582	5455518	0	0	0	0
1	3	W019N54B	54.75	-19.25	1791.96679	W019N54B20138	s	551	s551	06/08/2013	6	8	2013	1	19:45:00	20:45:00	Survey	f	a	1	54.5482	-19.0592	54.5	-18.9893	Y	7013.76	7.01376	7.68	162.2536496	8.420824954	19.32867837	2.259292529	430.3328458	61.99161361	87.13664501	30.08358343	11.60925526	27.89530475	13.8781636	1.084927307	-1325	59.90281296	27	612634	6068377	0	0	0	0
1	3	W013N50C	50.25	-13.75	1983.36184	W013N50C20137	s	392	s392	20/07/2013	20	7	2013	1	09:11:00	10:11:00	Survey	n	i	1	50.2683	-13.5962	50.224	-13.5488	Y	5976.4	5.9764	7.68	138.2557786	7.175356076	16.46990058	1.925135419	366.6851427	52.82283768	74.2488365	25.63411831	9.892206606	23.76949186	NA	1.139048579	-2836	69.4748764	28	589117	5567175	0	0	0	0
1	3	W016N52C	52.25	-16.75	1899.79668	W016N52C20138	s	568	s568	09/08/2013	9	8	2013	1	16:13:00	16:46:00	PreWatch	n	i	0.55	52.022	-16.6213	52.0507	-16.6515	Y	3802.56	3.80256	7.68	87.96689319	4.565406147	10.47917128	1.224890442	233.3078089	33.6091801	47.24171052	16.31001446	6.294034801	15.12363152	15.35557884	0.68019596	-4014	65.15590668	28	380537	5790287	0	0	0	0
1	3	W013N50A	50.75	-13.75	1962.7016	W013N50A20136	s	65	s65	09/06/2013	9	6	2013	1	12:52:00	13:35:00	Survey	n	i	0.72	50.9207	-13.7233	50.9063	-13.786	Y	4686.81	4.68681	7.68	108.4229373	5.627057252	12.91602431	1.509729567	287.5617976	41.42471332	58.22741749	20.10278651	7.757665589	18.64050531	NA	0.380413193	-1021	69.9335022	28	588181	5622769	0	0	0	0
1	3	W022N55A	55.75	-22.75	1747.82581	W022N55A20138	s	513	s513	01/08/2013	1	8	2013	1	18:30:00	19:28:00	Survey	f	a	0.97	55.5675	-22.7767	55.6058	-22.8677	Y	7151.3	7.1513	7.68	165.4354017	8.585955154	19.70770875	2.303596671	438.7715616	63.20726187	88.84537209	30.67351472	11.83690975	28.44232841	12.49525602	1.522703496	-2158	41.82313156	27	390159	6179643	0	0	0	0
1	3	W016N52C	52.25	-16.75	1899.79668	W016N52C20138	s	571	s571	09/08/2013	9	8	2013	1	19:00:00	20:00:00	Survey	f	a	1	52.1628	-16.7683	52.2125	-16.8207	Y	6584.2	6.5842	7.68	152.3163478	7.905087532	18.14488428	2.120921086	403.9769063	58.19491249	81.79991982	28.24110008	10.89824091	26.18684568	15.35557884	0.68019596	-3946	63.12547684	28	380537	5790287	0	0	0	0
1	3	W018N52A	52.75	-18.75	1878.52538	W018N52A20137	s	480	s480	29/07/2013	29	7	2013	1	12:16:00	12:23:00	Survey	f	a	0.12	52.9173	-18.7305	52.9262	-18.7405	Y	1191.09	1.19109	7.68	27.55417958	1.430038237	3.282427705	0.383676745	73.07982619	10.52752508	14.79768727	5.108843236	1.971502674	4.73722982	NA	1.941644714	-2957	65.69299316	27	651859	5846835	0	0	0	0
1	3	W011N49A	49.75	-11.75	2003.86554	W011N49A20136	s	80	s80	10/06/2013	10	6	2013	1	19:27:00	20:24:00	Survey	f	a	0.95	49.812	-11.9913	49.812	-11.9158	Y	5434.11	5.43411	7.68	125.7106005	6.524272113	14.97543981	1.750450737	333.4125338	48.02975999	67.51157828	23.30810645	8.994598597	21.61267814	NA	0.413918714	-1380	66.5452652	29	301908	5514465	0	0	0	0
1	3	W015N50B	50.75	-15.25	1962.7016	W015N50B20136	s	206	s206	27/06/2013	27	6	2013	1	13:35:00	14:50:00	Survey	f	a	1.25	50.7705	-15.3535	50.848	-15.4378	Y	10472.04	10.47204	7.68	242.2562151	12.57288934	28.85908869	3.373284103	642.5174823	92.55787247	130.1011957	44.9169253	17.33344208	41.64966695	NA	1.002642155	-3839	69.31040192	28	482364	5622054	0	0	0	0
1	3	W019N53A	53.75	-19.75	1835.53761	W019N53A20137	s	495	s495	30/07/2013	30	7	2013	1	15:15:00	16:03:00	Survey	f	a	0.8	53.5663	-19.6388	53.6133	-19.705	Y	6823.52	6.82352	7.68	157.8526399	8.192416336	18.80440233	2.198010899	418.6603872	60.31015054	84.77312828	29.26758859	11.29436284	27.13867137	NA	1.270866646	-2424	56.30531693	27	582425	5956432	0	0	0	0
1	3	W017N54C	54.25	-17.75	1813.82428	W017N54C20138	s	599	s599	12/08/2013	12	8	2013	1	19:35:00	20:35:00	Survey	f	a	1	54.4305	-17.5977	54.3815	-17.5272	Y	7120.92	7.12092	7.68	164.7327411	8.549487671	19.62400338	2.29381251	436.907949	62.93877259	88.46801546	30.54323383	11.78663435	28.32151222	14.04422925	0.863174979	-1833	47.61545181	28	320842	6014828	0	0	0	0
1	3	W017N54C	54.25	-17.75	1813.82428	W017N54C20138	s	598	s598	12/08/2013	12	8	2013	1	18:35:00	19:35:00	Survey	f	a	1	54.4818	-17.6715	54.4305	-17.5977	Y	7455.3	7.4553	7.68	172.4679997	8.950940943	20.54547619	2.401521717	457.423579	65.89418314	92.62215611	31.97743453	12.34009242	29.65140304	14.04422925	0.863174979	-1849	72.48522186	28	320842	6014828	0	0	0	0
1	3	W014N49D	49.25	-14.25	2024.21123	W014N49D20137	s	311	s311	08/07/2013	8	7	2013	1	15:41:00	16:46:00	Survey	f	a	1.08	49.2943	-14.2575	49.337	-14.1685	Y	8024.42	8.02442	7.68	185.633876	9.63423861	22.11387844	2.58484928	492.3424178	70.9244041	99.69275389	34.41853056	13.28211141	31.91492771	NA	0.991455691	-4486	33.96873093	28	554582	5455518	0	0	0	0
1	3	W013N51C	51.25	-13.75	1941.88632	W013N51C20136	s	38	s38	06/06/2013	6	6	2013	1	17:35:00	17:46:00	Survey	n	i	0.18	51.3032	-13.9512	51.3058	-13.974	Y	1619.74	1.61974	7.68	37.47033725	1.944678297	4.463702967	0.521753768	99.37968669	14.31616542	20.12305722	6.947406236	2.681004161	6.442061662	NA	0.241029055	-527	24.48391724	28	587238	5678369	0	0	0	0
1	3	W013N50B	50.75	-13.25	1962.7016	W013N50B20139	s	824	s824	25/09/2013	25	9	2013	1	17:08:00	18:12:00	Survey	f	a	1.07	50.6325	-13.0963	50.7038	-13.121	Y	8124.61	8.12461	7.68	187.9517493	9.75453424	22.38999813	2.617124386	498.4899344	71.80996267	100.9375438	34.84828936	13.44795534	32.31341591	16.44787441	0.647075126	-2329	45.73465347	28	623452	5623485	0	0	0	0
1	3	W021N56D	56.25	-21.25	1725.54559	W021N56D20138	s	538	s538	05/08/2013	5	8	2013	1	14:54:00	15:00:00	Survey	f	a	0.1	56.075	-21.4025	56.0192	-21.3068	Y	832.08	0.83208	7.68	19.24897215	0.99900511	2.293059001	0.268031314	51.05256483	7.354388486	10.33746148	3.568967855	1.377264744	3.309365511	13.39286258	2.558256253	-1476	14.32686615	27	484509	6233933	0	0	0	0
1	3	W019N56D	56.25	-19.25	1725.54559	W019N56D20139	s	686	s686	09/09/2013	9	9	2013	1	14:00:00	15:06:00	Survey	f	a	1.1	56.0313	-19.0232	56.0835	-18.9093	Y	9166.87	9.16687	7.68	212.062975	11.00588613	25.26227945	2.952859898	562.4382795	81.02204759	113.8862283	39.31877168	15.17311453	36.45871721	13.23640483	1.223535178	-1375	1.21503282	27	608432	6235282	0	0	0	0
1	3	W022N55D	55.25	-22.25	1769.96676	W022N55D20138	s	511	s511	01/08/2013	1	8	2013	1	14:45:00	15:41:00	Survey	f	a	0.93	55.3863	-22.4098	55.4358	-22.4902	Y	7500.62	7.50062	7.68	173.5165542	9.005360023	20.67038662	2.41612226	460.2045794	66.2947737	93.18527149	32.1718479	12.41511654	29.83166284	13.02889964	1.30017178	-2325	56.61820221	27	420539	6123324	0	0	0	0
1	3	W014N50B	50.75	-14.25	1962.7016	W014N50B20136	s	29	s29	06/06/2013	6	6	2013	1	05:57:00	06:58:00	Survey	n	i	1.02	50.7438	-14.323	50.7588	-14.4233	Y	7274.71	7.27471	7.68	168.2903451	8.734124263	20.04780762	2.343350183	446.3435079	64.29803437	90.37858994	31.20285215	12.04118107	28.93315982	NA	0.47400977	-963	57.60314178	28	552909	5622293	0	0	0	0
1	3	W019N55B	55.75	-19.25	1747.82581	W019N55B20139	s	685	s685	09/09/2013	9	9	2013	1	12:15:00	13:15:00	Survey	f	a	1	55.9442	-19.2115	55.9935	-19.105	Y	8625.32	8.62532	7.68	199.534777	10.35568342	23.76984146	2.778411654	529.2107057	76.23548394	107.158089	36.99590811	14.27672144	34.3048347	13.66278976	1.173807792	-1376	12.03268433	27	609841	6179643	0	0	0	0
1	3	W009N50A	50.75	-9.75	1962.7016	W009N50A201310	s	954	s954	13/10/2013	13	10	2013	1	08:39:00	09:17:00	PreWatch	n	i	0.63	50.6618	-9.7647	50.6987	-9.7622	Y	4101.23	4.10123	7.68	94.87623521	4.923995059	11.30225569	1.321099217	251.6329241	36.24900062	50.95230122	17.59108128	6.788398505	16.31151152	14.60750347	0.60983466	-130	6.17241526	29	447091	5622293	0	0	0	0
1	3	W013N53C	53.25	-13.75	1857.10517	W013N53C201310	s	915	s915	08/10/2013	8	10	2013	1	15:00:00	15:58:00	Survey	f	a	0.97	53.0188	-13.9932	53.0025	-14.1028	Y	7582.01	7.58201	7.68	175.3992609	9.103070882	20.89466652	2.442337912	465.1979372	67.01411851	94.19635966	32.5209221	12.54982428	30.15535731	13.50040218	0.349945952	-194	3.83710027	28	583401	5900811	0	0	0	0
1	3	W009N50C	50.25	-9.75	1983.36184	W009N50C201310	s	959	s959	13/10/2013	13	10	2013	1	14:39:00	15:41:00	PreWatch	n	i	1.03	50.4922	-9.8563	50.5557	-9.8125	Y	7717.36	7.71736	7.68	178.5305354	9.265581339	21.2676837	2.485939182	473.5027753	68.21044565	95.87797828	33.10149431	12.7738671	30.69368675	14.77147865	0.525613979	-136	10.74157333	29	446529	5566697	0	0	0	0
1	3	W013N50C	50.25	-13.75	1983.36184	W013N50C20137	s	380	s380	19/07/2013	19	7	2013	1	07:25:00	08:26:00	Survey	n	i	1.02	50.4693	-13.6013	50.4247	-13.654	Y	6219.41	6.21941	7.68	143.8775495	7.467121153	17.13960139	2.003415476	381.5953322	54.97071215	77.26795044	26.67645551	10.29444454	24.73600345	NA	1.139048579	-2874	45.51884079	28	589117	5567175	0	0	0	0
1	3	W009N50A	50.75	-9.75	1962.7016	W009N50A201310	s	957	s957	13/10/2013	13	10	2013	1	11:33:00	12:33:00	Survey	v	o	1	50.68	-9.9192	50.6037	-9.9305	Y	8529.19	8.52919	7.68	197.3109881	10.24027069	23.50492971	2.747446622	523.312722	75.38584091	105.9638262	36.58359358	14.11760926	33.92250796	14.60750347	0.60983466	-134	3.83710027	29	447091	5622293	0	1	1	0
1	3	W019N55B	55.75	-19.25	1747.82581	W019N55B20139	s	684	s684	09/09/2013	9	9	2013	1	12:15:00	13:15:00	Survey	f	a	1	55.9442	-19.2115	55.9935	-19.105	Y	8625.32	8.62532	7.68	199.534777	10.35568342	23.76984146	2.778411654	529.2107057	76.23548394	107.158089	36.99590811	14.27672144	34.3048347	13.66278976	1.173807792	-1376	12.03268433	27	609841	6179643	0	0	0	0
1	4	W013N51B	51.75	-13.25	1920.91751	W013N51B20136	s	15	s15	05/06/2013	5	6	2013	1	06:59:00	07:55:00	Survey	n	i	0.93	51.9133	-13.0232	51.8923	-12.9313	Y	6738.64	6.73864	7.68	155.8891506	8.090512929	18.5704991	2.170670394	413.4527759	59.55995028	83.71865665	28.90353642	11.1538751	26.8010924	NA	0.234092924	-939	49.89110184	28	620802	5734682	0	0	0	0
1	4	W010N55B	55.75	-10.25	1747.82581	W010N55B20138	s	648	s648	27/08/2013	27	8	2013	1	13:47:00	15:04:00	Survey	n	i	1.28	55.8828	-10.4372	55.8033	-10.451	Y	8893.77	8.89377	7.68	205.7450903	10.67799335	24.50965317	2.86488684	545.681841	78.60821609	110.4932736	38.14736745	14.72106962	35.3725289	14.01236482	0.504577545	-2385	55.40240097	29	421540	6178963	0	0	0	0
1	4	W023N57C	57.25	-23.75	1680.574	W023N57C20138	s	528	s528	04/08/2013	4	8	2013	1	14:56:00	15:09:00	Survey	f	a	0.22	57.0907	-23.8803	57.0833	-23.86	Y	1478.77	1.47877	7.68	34.20925996	1.775431188	4.075222866	0.476345066	90.7305828	13.07020528	18.37172938	6.342767196	2.447673947	5.881398117	11.61441788	2.110142639	-2054	34.97633362	27	334092	6348565	0	0	0	0
1	4	W019N54A	54.75	-19.75	1791.96679	W019N54A20138	s	545	s545	06/08/2013	6	8	2013	1	12:35:00	13:03:00	Survey	f	a	0.47	54.9228	-19.6107	54.898	-19.5738	Y	3636.37	3.63637	7.68	84.12243221	4.365881927	10.02119484	1.171358445	223.1114415	32.14032003	45.1770825	15.59720977	6.018963461	14.46266632	13.92758659	2.05054964	-1469	22.05813408	27	580455	6067689	0	0	0	0
1	4	W014N50B	50.75	-14.25	1962.7016	W014N50B20136	s	32	s32	06/06/2013	6	6	2013	1	10:08:00	11:03:00	Survey	n	i	0.92	50.9205	-14.2775	50.9697	-14.222	Y	6718	6.718	7.68	155.411719	8.065734634	18.51362443	2.164022421	412.1865206	59.37753101	83.4622569	28.81501541	11.11971484	26.71900644	NA	0.47400977	-817	29.24651146	28	552909	5622293	0	0	0	0
1	4	W012N51A	51.75	-12.75	1920.91751	W012N51A20136	s	16	s16	05/06/2013	5	6	2013	1	07:55:00	09:02:00	Survey	n	i	1.12	51.8923	-12.9313	51.8485	-12.986	Y	6161.43	6.16143	7.68	142.536077	7.397499885	16.97979673	1.984736212	378.0374482	54.45821644	76.54752651	26.42773198	10.19846213	24.50538799	NA	0.252885098	-975	49.73244476	28	655313	5735629	0	1	0	0
1	4	W013N50D	50.25	-13.25	1983.36184	W013N50D20137	s	385	s385	19/07/2013	19	7	2013	1	14:37:00	15:16:00	PreWatch	n	i	0.65	50.2507	-13.1988	50.2947	-13.2148	Y	5025.47	5.02547	7.68	116.2572309	6.033650358	13.84929479	1.618817782	308.3400906	44.41795737	62.43474389	21.55534938	8.318209619	19.98742064	NA	1.038347062	-2642	33.44740295	28	624762	5567893	0	0	0	0
1	4	W024N57D	57.25	-24.25	1680.574	W024N57D20138	s	523	s523	04/08/2013	4	8	2013	1	09:18:00	10:15:00	Survey	f	a	0.95	57.311	-24.4965	57.2722	-24.3868	Y	7901.11	7.90111	7.68	182.7813848	9.486196765	21.77407169	2.545129913	484.7769752	69.83454197	98.16085295	33.8896478	13.07801555	31.42450595	11.91497514	2.122754441	-2147	56.56150055	26	665908	6348565	0	0	0	0
1	4	W012N47B	47.75	-12.25	2084.28569	W012N47B20137	s	434	s434	24/07/2013	24	7	2013	1	11:37:00	12:23:00	Survey	n	i	0.77	47.9437	-12.219	47.9058	-12.2637	Y	5370.18	5.37018	7.68	124.2317374	6.447520391	14.79926831	1.729858385	329.4902594	47.46472339	66.71737017	23.03390923	8.888785885	21.35842007	NA	0.905582687	-4312	39.21258163	28	706119	5292177	0	0	0	0
1	4	W013N50D	50.25	-13.25	1983.36184	W013N50D20137	s	384	s384	19/07/2013	19	7	2013	1	13:30:00	14:37:00	Survey	n	i	1.12	50.2223	-13.291	50.2507	-13.1988	Y	7291.76	7.29176	7.68	168.6847503	8.75459355	20.09479165	2.348842057	447.3895582	64.4487276	90.59040113	31.27597913	12.06940077	29.00096953	NA	1.038347062	-2677	37.53293991	28	624762	5567893	0	0	0	0
1	4	W010N48D	48.25	-10.25	2064.42274	W010N48D20136	s	159	s159	22/06/2013	22	6	2013	1	10:29:00	11:12:00	Survey	n	i	0.72	48.2865	-10.203	48.2108	-10.0782	Y	12519.61	12.51961	7.68	289.6239255	15.0312328	34.50182919	4.03285333	768.1472089	110.655466	155.5395348	53.69941168	20.7226037	49.79331503	NA	1.283369833	-3421	76.97203064	29	407208	5344843	0	1	1	0
1	4	W020N53D	53.25	-20.25	1857.10517	W020N53D20139	s	774	s774	19/09/2013	19	9	2013	1	12:03:00	13:12:00	Survey	n	i	1.15	53.066	-20.4388	52.9953	-20.167	Y	19860.55	19.86055	7.68	459.4464567	23.8448762	54.73216048	6.397538359	1218.554416	175.5388878	246.7409694	85.18634771	32.87341274	78.98989049	14.30781353	0.94079812	-2759	65.00282288	27	550041	5900344	0	0	0	0
1	4	W012N50C	50.25	-12.75	1983.36184	W012N50C20137	s	290	s290	06/07/2013	6	7	2013	1	07:44:00	08:49:00	Survey	f	a	1.08	50.186	-12.583	50.1338	-12.4995	Y	8322.98	8.32298	7.68	192.5406039	9.992691852	22.93665145	2.681021654	510.6605998	73.56323912	103.4019407	35.6991127	13.77628808	33.10236425	NA	0.915213142	-2556	82.1244812	28	660406	5568850	0	0	0	0
1	4	W018N53A	53.75	-18.75	1835.53761	W018N53A20138	s	586	s586	11/08/2013	11	8	2013	1	09:37:00	09:55:00	Survey	f	a	0.3	53.5933	-18.6433	53.6113	-18.6662	Y	2509.62	2.50962	7.68	58.05669301	3.013092466	6.916079541	0.808407411	153.979291	22.18147305	31.17874675	10.76433949	4.153958756	9.981333194	14.49315758	1.098656081	-2465	34.17789078	27	648357	5958057	0	0	0	0
1	4	W010N48A	48.75	-10.75	2044.39745	W010N48A20136	s	157	s157	22/06/2013	22	6	2013	1	08:14:00	09:31:00	Survey	n	i	1.28	48.5483	-10.6445	48.4118	-10.4142	Y	22811.57	22.81157	7.68	527.7142379	27.38791537	62.86464927	7.348129538	1399.615789	201.6216885	283.4034756	97.84393352	37.75797528	90.72676318	NA	0.99310244	-1943	87.99198151	29	371364	5401142	0	1	1	0
1	4	W015N51D	51.25	-15.25	1941.88632	W015N51D20139	s	789	s789	20/09/2013	20	9	2013	1	16:00:00	16:54:00	Survey	n	i	0.9	51.3948	-15.1313	51.3955	-15.0357	Y	6658.79	6.65879	7.68	154.0418153	7.99463781	18.35043286	2.144947268	408.5532307	58.85416827	82.72656428	28.56102043	11.02169817	26.48350098	16.10312776	0.717308692	-1895	87.99397278	28	482552	5677656	0	0	0	0
1	4	W013N50B	50.75	-13.25	1962.7016	W013N50B20136	s	70	s70	09/06/2013	9	6	2013	1	17:40:00	18:40:00	Survey	n	i	1	50.795	-13.4588	50.7797	-13.3427	Y	8367.56	8.36756	7.68	193.5718545	10.04621287	23.05950052	2.69538125	513.3957063	73.95725379	103.9557632	35.89031773	13.8500741	33.279665	NA	0.217928716	-2339	60.83413315	28	623452	5623485	0	0	0	0
1	4	W013N53C	53.25	-13.75	1857.10517	W013N53C201310	s	911	s911	08/10/2013	8	10	2013	1	11:10:00	12:08:00	Survey	f	a	0.97	53.0317	-13.5412	53.0283	-13.66	Y	7981.23	7.98123	7.68	184.6348506	9.582390047	21.99486823	2.570938401	489.6927796	70.54268831	99.15623759	34.23330042	13.2106311	31.74316128	13.50040218	0.349945952	-204	18.53896332	28	583401	5900811	0	0	0	0
1	4	W012N47B	47.75	-12.25	2084.28569	W012N47B20136	s	190	s190	25/06/2013	25	6	2013	1	14:22:00	15:09:00	Survey	f	a	0.78	47.8512	-12.3608	47.4023	-12.4023	Y	5392.47	5.39247	7.68	124.7473265	6.474279023	14.86068854	1.737037678	330.8577166	47.66172381	66.99426197	23.12950503	8.925676307	21.44706733	NA	0.3915145	-4607	83.71424866	28	706119	5292177	0	0	0	0
1	4	W012N47B	47.75	-12.25	2084.28569	W012N47B20137	s	435	s435	24/07/2013	24	7	2013	1	12:23:00	13:37:00	Survey	n	i	1.23	47.9042	-12.2637	47.8297	-12.3393	Y	10033.19	10.03319	7.68	232.104025	12.0459994	27.64969577	3.23192046	615.5916114	88.67906545	124.649067	43.03459934	16.60705247	39.90426144	NA	0.905582687	-3463	87.66646576	28	706119	5292177	0	0	0	0
1	4	W013N51C	51.25	-13.75	1941.88632	W013N51C201310	s	928	s928	10/10/2013	10	10	2013	1	11:24:00	11:44:00	Survey	s	o	0.33	51.0623	-13.5797	51.0507	-13.547	Y	2632.53	2.63253	7.68	60.89995396	3.160655266	7.254786722	0.847998251	161.5202528	23.26780418	32.70569064	11.29151086	4.357394193	10.47016605	14.52024296	0.546247811	-1269	72.80899811	28	587238	5678369	0	0	0	0
1	4	W020N52B	52.75	-20.25	1878.52538	W020N52B20139	s	775	s775	19/09/2013	19	9	2013	1	13:48:00	14:50:00	Survey	n	i	1.03	52.9462	-20.0133	52.885	-19.7758	Y	17365.82	17.36582	7.68	401.7343158	20.84966569	47.85712617	5.593928647	1065.488954	153.4890387	215.7472609	74.48589192	28.74410671	69.06778615	14.13412404	1.418883113	-2750	45.78962326	27	550623	5844724	0	0	0	0
1	4	W011N47D	47.25	-11.25	2103.98488	W011N47D20136	s	182	s182	24/06/2013	24	6	2013	1	11:33:00	11:58:00	Survey	n	i	0.42	47.0443	-11.2705	47.0197	-11.3093	Y	4028.97	4.02897	7.68	93.20471535	4.837244615	11.1031337	1.297824225	247.1996809	35.61034756	50.05462876	17.2811634	6.66880119	16.02412713	NA	0.634101869	-4528	82.70845795	29	329745	5235402	0	0	0	0
1	4	W013N50A	50.75	-13.75	1962.7016	W013N50A20136	s	67	s67	09/06/2013	9	6	2013	1	14:52:00	15:53:00	Survey	n	i	1.02	50.8388	-13.741	50.815	-13.6457	Y	7221.38	7.22138	7.68	167.0566291	8.67009546	19.90083958	2.326171368	443.0714179	63.82667336	89.71603548	30.97410783	11.95290863	28.72105437	NA	0.380413193	-1701	84.44845581	28	588181	5622769	0	0	0	0
1	4	W012N48D	48.25	-12.25	2064.42274	W012N48D20137	s	433	s433	24/07/2013	24	7	2013	1	10:16:00	10:52:00	Survey	n	i	0.6	48.0258	-12.1355	47.9965	-12.1718	Y	4241.04	4.24104	7.68	98.11059317	5.091855458	11.68755282	1.366135867	260.2111624	37.48473012	52.68927972	18.19076626	7.019816949	16.86757143	NA	0.954104904	-4211	83.83616638	28	704136	5347743	0	0	0	0
1	4	W013N50A	50.75	-13.75	1962.7016	W013N50A20136	s	69	s69	09/06/2013	9	6	2013	1	16:11:00	16:32:00	Survey	n	i	0.35	50.809	-13.6218	50.807	-13.5863	Y	2512.16	2.51216	7.68	58.11535988	3.016137226	6.923068308	0.809224315	154.1348886	22.20390535	31.21025318	10.77521696	4.158156373	9.991427393	NA	0.380413193	-2046	86.10935974	28	588181	5622769	0	0	0	0
1	4	W012N48D	48.25	-12.25	2064.42274	W012N48D20137	s	431	s431	24/07/2013	24	7	2013	1	08:52:00	09:18:00	Survey	n	i	0.43	48.1067	-12.1532	48.0838	-12.1165	Y	3729.01	3.72901	7.68	86.26555409	4.47710811	10.27649704	1.201200234	228.7954784	32.9591297	46.32802395	15.99456777	6.172303919	14.8311185	NA	0.954104904	-3366	62.44369125	28	704136	5347743	0	0	0	0
1	4	W017N52A	52.75	-17.75	1878.52538	W017N52A20138	s	573	s573	10/08/2013	10	8	2013	1	09:17:00	09:51:00	Survey	f	a	0.57	52.8912	-17.6878	52.9212	-17.7275	Y	4274.19	4.27419	7.68	98.87758841	5.131661851	11.77892213	1.376815852	262.2454047	37.77775085	53.10118658	18.33297549	7.074695489	16.9994264	15.27959104	0.770429581	-3754	4.84924793	28	314401	5848007	0	0	0	0
1	4	W014N51C	51.25	-14.75	1941.88632	W014N51C20137	s	276	s276	05/07/2013	5	7	2013	1	07:20:00	08:17:00	Survey	n	i	0.95	51.1673	-14.7152	51.1517	-14.6137	Y	7311.39	7.31139	7.68	169.1389789	8.778167628	20.14890224	2.35516694	448.5942739	64.62225085	90.83433994	31.36019804	12.10190085	29.07905242	NA	0.916329658	-721	39.80786514	28	517448	5677656	0	0	0	0
1	4	W014N49D	49.25	-14.25	2024.21123	W014N49D20137	s	309	s309	08/07/2013	8	7	2013	1	13:36:00	14:37:00	Survey	f	a	1.02	49.2107	-14.4315	49.2522	-14.3452	Y	7799.93	7.79993	7.68	180.4405167	9.364707724	21.49521271	2.512534617	478.5684712	68.94021555	96.90371395	33.45562551	12.91052634	31.02207235	NA	0.991455691	-4530	29.10574341	28	554582	5455518	0	0	0	0
1	4	W017N53C	53.25	-17.75	1857.10517	W017N53C20138	s	576	s576	10/08/2013	10	8	2013	1	13:04:00	13:17:00	Survey	f	a	0.22	53.0865	-17.9497	53.0977	-17.9643	Y	1584.24	1.58424	7.68	36.6491862	1.902061263	4.365882274	0.510319693	97.20181108	14.00241382	19.68206654	6.795155941	2.62225077	6.300878103	14.85007334	0.752177791	-3515	50.69039154	28	316534	5903611	0	0	0	0
1	4	W014N50B	50.75	-14.25	1962.7016	W014N50B20136	s	33	s33	06/06/2013	6	6	2013	1	11:03:00	12:20:00	Survey	n	i	1.28	50.9697	-14.222	51.0418	-14.1508	Y	9455.52	9.45552	7.68	218.7403331	11.35243528	26.05772847	3.045838424	580.1481215	83.57327027	117.4722344	40.55682616	15.65087977	37.60672949	NA	0.47400977	-751	40.73743057	28	552909	5622293	1	1	0	1
1	4	W020N54B	54.75	-20.25	1791.96679	W020N54B20139	s	703	s703	12/09/2013	12	9	2013	1	09:04:00	10:01:00	Survey	f	a	0.95	54.8072	-20.0593	54.5925	-20.1528	Y	7726.12	7.72612	7.68	178.7332442	9.276101747	21.29183164	2.488761789	474.0404039	68.28788265	95.98684089	33.1390787	12.78837092	30.72853224	13.56288739	0.889004474	-1669	79.75250244	27	548274	6067230	0	0	0	0
1	4	W020N54C	54.25	-20.75	1813.82428	W020N54C20139	s	711	s711	12/09/2013	12	9	2013	1	19:02:00	19:22:00	Survey	f	a	0.33	54.1787	-20.9465	54.1627	-20.9767	Y	2655.75	2.65575	7.68	61.43716293	3.18853595	7.318782444	0.855478589	162.9450507	23.47304464	32.99419317	11.39111522	4.395831517	10.56252121	13.45973139	0.845586352	-2868	32.52555466	27	516289	6011366	0	1	0	0
1	4	W018N52A	52.75	-18.75	1878.52538	W018N52A20137	s	476	s476	29/07/2013	29	7	2013	1	09:52:00	10:06:00	Survey	f	a	0.23	52.7937	-18.562	52.805	-18.5773	Y	1631.01	1.63101	7.68	37.73126137	1.958220035	4.494785895	0.525386992	100.0717156	14.41581589	20.26318383	6.995784393	2.699673293	6.486902895	NA	1.941644714	-3512	76.56903839	27	651859	5846835	0	0	0	0
1	4	W013N50A	50.75	-13.75	1962.7016	W013N50A20136	s	66	s66	09/06/2013	9	6	2013	1	13:35:00	14:38:00	Survey	n	i	1.05	50.9063	-13.786	50.8453	-13.7648	Y	6947.61	6.94761	7.68	160.7234762	8.341410268	19.14639446	2.237985709	426.2744848	61.40696421	86.31488119	29.79987271	11.49977129	27.63222122	NA	0.380413193	-1060	71.99738312	28	588181	5622769	0	1	0	0
1	4	W016N49B	49.75	-16.25	2003.86554	W016N49B20136	s	229	s229	29/06/2013	29	6	2013	1	16:19:00	16:38:00	Survey	v	o	0.32	49.9782	-16.4993	49.9725	-16.528	Y	2150.76	2.15076	7.68	49.75484575	2.582233729	5.92711112	0.692808769	131.9609415	19.00964125	26.72032551	9.225087121	3.559961246	8.554056026	NA	0.312647555	-4792	26.97737122	28	409954	5511585	0	0	0	0
1	4	W015N53D	53.25	-15.25	1857.10517	W015N53D20138	s	623	s623	14/08/2013	14	8	2013	1	12:29:00	12:39:00	Survey	f	a	0.17	53.4668	-15.3907	53.4595	-15.4057	Y	1287.88	1.28788	7.68	29.79330598	1.546246973	3.549166569	0.414855344	79.01848853	11.38301482	16.00018695	5.524001516	2.13171226	5.122187485	15.19846802	0.839510685	-3015	39.10793686	28	483319	5900111	0	0	0	0
1	4	W012N47B	47.75	-12.25	2084.28569	W012N47B20136	s	191	s191	25/06/2013	25	6	2013	1	15:20:00	16:23:00	Survey	f	a	1.05	47.905	-12.4123	47.9682	-12.4728	Y	8352.39	8.35239	7.68	193.2210794	10.02800795	23.01771398	2.6904969	512.4653725	73.8232036	103.767383	35.82528022	13.82497613	33.21934439	NA	0.3915145	-4087	87.02464294	28	706119	5292177	0	0	0	0
1	4	W018N53A	53.75	-18.75	1835.53761	W018N53A20138	s	585	s585	11/08/2013	11	8	2013	1	09:02:00	09:37:00	Survey	f	a	0.58	53.5647	-18.6035	53.5933	-18.6433	Y	4140.11	4.14011	7.68	95.77567043	4.970674974	11.40940209	1.333623356	254.0184268	36.59264428	51.4353336	17.75784631	6.852753132	16.46614606	14.49315758	1.098656081	-2452	27.64716911	27	648357	5958057	0	0	0	0
1	4	W010N49B	49.75	-10.25	2003.86554	W010N49B201310	s	949	s949	12/10/2013	12	10	2013	1	15:00:00	15:24:00	Survey	f	a	0.4	49.5403	-10.2673	49.566	-10.2565	Y	2960.33	2.96033	7.68	68.48308585	3.554213293	8.158137234	0.953589177	181.6324089	26.1650746	36.77813323	12.69750562	4.89996759	11.77389468	15.45150788	0.415270327	-131	46.93618011	29	409954	5511585	0	0	0	0
1	4	W020N54D	54.25	-20.25	1813.82428	W020N54D20139	s	706	s706	12/09/2013	12	9	2013	1	12:02:00	13:19:00	Survey	f	a	1.28	54.4945	-20.343	54.4355	-20.4567	Y	9871.97	9.87197	7.68	228.3744456	11.85243744	27.20540474	3.179988125	605.6999355	87.2541154	122.6461349	42.34309494	16.34020091	39.26305509	13.81782435	0.719003763	-2733	77.60451508	27	548867	6011597	0	0	0	0
1	4	W020N54D	54.25	-20.25	1813.82428	W020N54D20139	s	707	s707	12/09/2013	12	9	2013	1	13:19:00	14:21:00	Survey	f	a	1.03	54.4355	-20.4567	54.3912	-20.5422	Y	7427.44	7.42744	7.68	171.8236358	8.91749901	20.46871549	2.392549305	455.7145823	65.64796705	92.27610714	31.85796249	12.29398816	29.54060946	13.81782435	0.719003763	-2813	23.61711693	27	548867	6011597	0	0	0	0
1	4	W014N49C	49.25	-14.75	2024.21123	W014N49C20137	s	308	s308	08/07/2013	8	7	2013	1	12:31:00	13:36:00	Survey	f	a	1.08	49.1665	-14.5225	49.2107	-14.4315	Y	8254.08	8.25408	7.68	190.9466511	9.909967071	22.74676973	2.658826741	506.4330816	72.95425272	102.5459248	35.40357659	13.66224069	32.82832941	NA	0.991667299	-4565	33.84988785	28	518194	5455278	0	0	0	0
1	4	W013N50D	50.25	-13.25	1983.36184	W013N50D20137	s	389	s389	19/07/2013	19	7	2013	1	18:35:00	19:13:00	Survey	n	i	0.63	50.4795	-13.3647	50.484	-13.3017	Y	4499.47	4.49947	7.68	104.088992	5.402129217	12.3997374	1.449381771	276.0672086	39.76887769	55.89991699	19.29922613	7.447571627	17.89540388	NA	1.038347062	-2556	34.60100174	28	624762	5567893	0	0	0	0
1	4	W013N50C	50.25	-13.75	1983.36184	W013N50C20137	s	391	s391	20/07/2013	20	7	2013	1	07:30:00	07:55:00	Survey	n	i	0.42	50.358	-13.6955	50.333	-13.672	Y	3245.22	3.24522	7.68	75.07364656	3.896257729	8.943246404	1.045359098	199.1120449	28.6830996	40.31752572	13.91946693	5.371522478	12.90696851	NA	1.139048579	-2993	72.01615906	28	589117	5567175	0	0	0	0
1	4	W018N53A	53.75	-18.75	1835.53761	W018N53A20138	s	588	s588	11/08/2013	11	8	2013	1	13:24:00	15:12:00	Survey	f	a	1.8	53.7958	-18.9268	53.8908	-18.062	Y	13949.25	13.94925	7.68	322.6967694	16.74768497	38.44167501	4.49337443	855.863763	123.2914588	173.3009637	59.83147504	23.08896703	55.47932398	14.49315758	1.098656081	-2381	35.79624176	27	648357	5958057	0	0	0	0
1	4	W015N53B	53.75	-15.25	1835.53761	W015N53B20138	s	620	s620	14/08/2013	14	8	2013	1	09:45:00	09:55:00	Survey	n	i	0.17	53.5893	-15.1432	53.5775	-15.1658	Y	1997.02	1.99702	7.68	46.19830583	2.397652364	5.503433647	0.643285914	122.5282049	17.65080371	24.81032251	8.565666112	3.305490669	7.942599329	15.17869426	0.911540061	-2946	18.36519814	28	483515	5955736	0	0	0	0
1	4	W015N53B	53.75	-15.25	1835.53761	W015N53B20138	s	621	s621	14/08/2013	14	8	2013	1	11:38:00	12:12:00	Survey	f	a	0.57	53.504	-15.3125	53.4803	-15.3625	Y	4236.84	4.23684	7.68	98.01338569	5.086810473	11.67597285	1.364782306	259.9533465	37.44759928	52.63707545	18.17274294	7.01286175	16.8508631	15.17869426	0.911540061	-3007	26.97737122	28	483515	5955736	0	0	0	0
1	4	W015N51C	51.25	-15.75	1941.88632	W015N51C20137	s	245	s245	01/07/2013	1	7	2013	1	14:23:00	15:24:00	PreWatch	n	i	1.02	51.1018	-15.665	51.153	-15.7383	Y	7665.35	7.66535	7.68	177.3273789	9.203138549	21.1243561	2.469185891	470.3117359	67.75075598	95.23183549	32.87841606	12.6877812	30.48683322	NA	1.136774641	-4158	53.70420074	28	447656	5677894	0	0	0	0
1	4	W018N54A	54.75	-18.75	1791.96679	W018N54A20138	s	592	s592	12/08/2013	12	8	2013	1	07:53:00	08:25:00	Survey	n	i	0.53	54.5715	-18.6377	54.5917	-18.5813	Y	4278.63	4.27863	7.68	98.98016289	5.136985379	11.79114145	1.378244145	262.5174551	37.8169676	53.15627315	18.3519939	7.082034698	17.01707335	14.00313128	0.94498263	-1219	43.62887573	27	644810	6069295	0	0	0	0
1	4	W015N51C	51.25	-15.75	1941.88632	W015N51C20137	s	247	s247	01/07/2013	1	7	2013	1	15:45:00	16:36:00	Survey	f	a	0.85	51.1727	-15.7578	51.2212	-15.806	Y	6360	6.36	7.68	147.1297435	7.635907225	17.52702326	2.048700483	390.2208756	56.21329596	79.01450759	27.27944748	10.52713916	25.2951477	NA	1.136774641	-4260	60.28781891	28	447656	5677894	0	0	0	0
1	4	W014N51B	51.75	-14.25	1920.91751	W014N51B20139	s	832	s832	26/09/2013	26	9	2013	1	17:48:00	19:04:00	Survey	n	i	1.27	51.98	-14.0867	52.0298	-14.2135	Y	10324.92	10.32492	7.68	238.8527966	12.39625484	28.45365201	3.325893379	633.4908579	91.25754186	128.273425	44.28589466	17.08992735	41.0645375	15.06144559	0.728809564	-348	2.71526861	28	551774	5733499	0	0	0	0
1	4	W011N55A	55.75	-11.75	1747.82581	W011N55A20138	s	645	s645	26/08/2013	26	8	2013	1	18:38:00	19:38:00	Survey	f	a	1	55.5715	-11.974	55.6113	-11.8747	Y	7674.09	7.67409	7.68	177.5294511	9.213625922	21.14842821	2.471999635	470.8476764	67.82798299	95.34035627	32.91588243	12.70223948	30.52158423	14.39467569	0.643652147	-2836	3.64073682	29	327407	6181681	0	0	0	0
1	4	W017N52B	52.75	-17.25	1878.52538	W017N52B20138	s	627	s627	15/08/2013	15	8	2013	1	09:48:00	10:37:00	Survey	f	a	0.82	52.527	-17.278	52.4907	-17.3483	Y	6257.06	6.25706	7.68	144.7483916	7.512317108	17.24334159	2.015541471	383.9049995	55.30345785	77.73562716	26.83791905	10.35675333	24.88573407	15.36124277	0.721726432	-3808	59.69210434	28	348141	5846835	0	0	0	0
1	4	W013N50B	50.75	-13.25	1962.7016	W013N50B20139	s	822	s822	25/09/2013	25	9	2013	1	15:41:00	16:02:00	Survey	s	o	0.35	50.5372	-13.0632	50.5578	-13.0703	Y	2354.4	2.3544	7.68	54.4658228	2.826729389	6.488312427	0.758406525	144.4555027	20.80953675	29.25030703	10.09855327	3.897031846	9.363982251	16.44787441	0.647075126	-2454	50.08784485	28	623452	5623485	0	0	0	0
1	4	W013N50B	50.75	-13.25	1962.7016	W013N50B20139	s	823	s823	25/09/2013	25	9	2013	1	16:02:00	17:08:00	Survey	f	a	1.1	50.5578	-13.0703	50.6325	-13.0963	Y	8507.53	8.50753	7.68	196.8100758	10.21427377	23.44525787	2.740471694	521.9841909	75.19442839	105.6948164	36.49071901	14.08176896	33.83637517	16.44787441	0.647075126	-2428	29.45544052	28	623452	5623485	0	0	0	0
1	4	W010N49B	49.75	-10.25	2003.86554	W010N49B201310	s	952	s952	12/10/2013	12	10	2013	1	17:20:00	17:54:00	Survey	f	a	0.57	49.6855	-10.205	49.7208	-10.1898	Y	4079.34	4.07934	7.68	94.36993276	4.897718397	11.24194175	1.314049235	250.2900971	36.05554197	50.68039672	17.49720732	6.752172544	16.224458	15.45150788	0.415270327	-142	12.48574734	29	409954	5511585	0	0	0	0
1	4	W018N53A	53.75	-18.75	1835.53761	W018N53A20138	s	587	s587	11/08/2013	11	8	2013	1	12:30:00	13:24:00	Survey	f	a	0.9	53.7477	-18.8592	53.7958	-18.9268	Y	6974.63	6.97463	7.68	161.3483847	8.373842484	19.2208375	2.246687215	427.9318815	61.64575147	86.65048186	29.91573752	11.54448352	27.73967193	14.49315758	1.098656081	-2517	52.43190002	27	648357	5958057	0	0	0	0
1	4	W012N47B	47.75	-12.25	2084.28569	W012N47B20136	s	189	s189	25/06/2013	25	6	2013	1	13:20:00	14:22:00	Survey	f	a	1.03	47.7973	-12.3095	47.8512	-12.3608	Y	7113.47	7.11347	7.68	164.560303	8.540538286	19.60346148	2.291411406	436.4506049	62.87290755	88.3754094	30.51126196	11.77429641	28.29187393	NA	0.3915145	-4045	87.78898621	28	706119	5292177	0	0	0	0
1	4	W016N52D	52.25	-16.25	1899.79668	W016N52D20138	s	565	s565	09/08/2013	9	8	2013	1	13:30:00	14:00:00	Survey	n	i	0.5	52.0243	-16.3608	52.0152	-16.4208	Y	4243.27	4.24327	7.68	98.16229682	5.094538832	11.69371208	1.366855811	260.348292	37.50446223	52.71704663	18.20035268	7.023516347	16.87645058	15.29325337	0.800784024	-3716	57.08374023	28	414667	5789581	0	0	0	0
1	4	W016N52A	52.75	-16.75	1878.52538	W016N52A20138	s	566	s566	09/08/2013	9	8	2013	1	14:55:00	15:59:00	Survey	n	i	1.07	52.9962	-16.5115	52.0093	-16.6078	Y	9052.32	9.05232	7.68	209.4128999	10.86834951	24.94658578	2.915959064	555.4096895	80.00956656	112.4630328	38.82741905	14.98350154	36.00311579	15.29617795	0.79174214	-3952	56.3106041	28	381884	5845897	0	0	0	0
1	4	W016N52C	52.25	-16.75	1899.79668	W016N52C20138	s	567	s567	09/08/2013	9	8	2013	1	15:59:00	16:13:00	Survey	n	i	0.23	52.0093	-16.6078	52.022	-16.6213	Y	1686.83	1.68683	7.68	39.02248762	2.025233567	4.648604911	0.543366605	103.4963355	14.90916727	20.95662353	7.23519172	2.792060583	6.70890368	15.35557884	0.68019596	-4016	63.21708298	28	380537	5790287	0	0	0	0
1	4	W013N51D	51.25	-13.25	1941.88632	W013N51D201310	s	930	s930	10/10/2013	10	10	2013	1	13:04:00	14:04:00	Survey	f	a	1	51.007	-13.4243	50.9722	-13.3273	Y	7835.96	7.83596	7.68	181.2742293	9.407976691	21.59452982	2.524143605	480.7796629	69.25870905	97.35145069	33.61020485	12.97017851	31.16538969	14.95717319	0.619602816	-2021	60.24073029	28	622132	5679081	0	0	0	0
1	4	W018N52A	52.75	-18.75	1878.52538	W018N52A20137	s	477	s477	29/07/2013	29	7	2013	1	10:06:00	10:15:00	Survey	f	a	0.15	52.805	-18.5773	52.8122	-18.5872	Y	1037.18	1.03718	7.68	23.99377635	1.245256369	2.858290011	0.334100094	63.63684319	9.167198247	12.88560952	4.448705927	1.716755678	4.125102961	NA	1.941644714	-3479	73.70800018	27	651859	5846835	0	0	0	0
1	4	W012N48D	48.25	-12.25	2064.42274	W012N48D20137	s	432	s432	24/07/2013	24	7	2013	1	09:18:00	10:16:00	Survey	n	i	0.97	48.0838	-12.1165	48.026	-12.1355	Y	6584.71	6.58471	7.68	152.3280765	7.905696244	18.14628149	2.121084402	404.0080136	58.1994069	81.80621862	28.24327472	10.8990801	26.1888681	NA	0.954104904	-3305	74.23658752	28	704136	5347743	0	0	0	0
1	4	W016N53D	53.25	-16.25	1857.10517	W016N53D20138	s	611	s611	13/08/2013	13	8	2013	1	15:42:00	16:01:00	Survey	f	a	0.32	53.3242	-16.0612	53.3075	-16.0383	Y	2399.23	2.39923	7.68	55.50278741	2.880546961	6.611842193	0.772845685	147.205764	21.2057478	29.80719815	10.29081774	3.971226706	9.542271337	15.08730727	0.728674147	-3246	37.40584946	28	416599	5900811	0	0	0	0
1	4	W016N50C	50.25	-16.75	1983.36184	W016N50C20136	s	219	s219	29/06/2013	29	6	2013	1	07:11:00	08:04:00	Survey	n	i	0.88	50.0362	-16.7483	50.0072	-16.6825	Y	5715.15	5.71515	7.68	132.2121198	6.861695381	15.74994182	1.840980806	350.6560125	50.51376092	71.00315206	24.51355854	9.459782576	22.73044164	NA	0.714792975	-4804	31.97037506	28	375238	5567893	0	0	0	0
1	4	W021N56C	56.25	-21.75	1725.54559	W021N56C20138	s	533	s533	05/08/2013	5	8	2013	1	09:30:00	09:51:00	Survey	f	a	0.35	56.3485	-21.9128	56.3332	-21.8737	Y	2963.43	2.96343	7.68	68.55475381	3.557932799	8.166674774	0.954587114	181.8224883	26.19246533	36.81662176	12.71079363	4.905095436	11.7862201	12.69701935	2.518661916	-1439	12.31804466	27	453527	6234157	0	0	0	0
1	4	W021N56C	56.25	-21.75	1725.54559	W021N56C20138	s	534	s534	05/08/2013	5	8	2013	1	09:51:00	10:32:00	Survey	f	a	0.68	56.3332	-21.8737	56.3038	-21.7987	Y	5675.03	5.67503	7.68	131.2840683	6.813530305	15.63938647	1.828058201	348.194613	50.15917069	70.50475158	24.34148774	9.393380452	22.57088131	12.69701935	2.518661916	-1431	30.57579803	27	453527	6234157	0	0	0	0
1	4	W012N47B	47.75	-12.25	2084.28569	W012N47B20137	s	436	s436	24/07/2013	24	7	2013	1	15:00:00	15:59:00	Survey	n	i	0.98	47.734	-12.4342	47.6783	-12.489	Y	7432.46	7.43246	7.68	171.9397897	8.923527298	20.48255248	2.394166684	456.0226483	65.6923411	92.3384864	31.87949868	12.30229897	29.56057712	NA	0.905582687	-4547	51.286026	28	706119	5292177	0	0	0	0
1	4	W012N47B	47.75	-12.25	2084.28569	W012N47B20137	s	437	s437	24/07/2013	24	7	2013	1	15:59:00	17:00:00	Survey	n	i	1.02	47.6783	-12.489	47.6132	-12.5538	Y	8730.73	8.73073	7.68	201.9732921	10.48224026	24.06033276	2.812366631	535.6781913	77.16715774	108.4676683	37.44803521	14.4511973	34.72407406	NA	0.905582687	-4492	69.46418762	28	706119	5292177	0	0	0	0
1	4	W020N54C	54.25	-20.75	1813.82428	W020N54C20139	s	710	s710	12/09/2013	12	9	2013	1	17:40:00	19:02:00	Survey	f	a	1.37	54.2438	-20.8233	54.1787	-20.9465	Y	10825.4	10.8254	7.68	250.4307117	12.99713869	29.8328863	3.487109458	664.1980697	95.68107004	134.4912246	46.43256549	17.91832765	43.05505943	13.45973139	0.845586352	-2865	22.621521	27	516289	6011366	0	0	0	0
1	4	W018N53C	53.25	-18.75	1857.10517	W018N53C20137	s	488	s488	29/07/2013	29	7	2013	1	16:03:00	16:33:00	Survey	f	a	0.5	53.1125	-18.9998	53.1375	-19.0342	Y	3608.78	3.60878	7.68	83.48412932	4.332754555	9.94515617	1.162470429	221.4185199	31.89645501	44.83428853	15.4788615	5.973292863	14.35293069	NA	1.598824393	-2524	39.22206116	27	650114	5902444	0	0	0	0
1	4	W014N53C	53.25	-14.75	1857.10517	W014N53C201310	s	861	s861	01/10/2013	1	10	2013	1	12:03:00	12:30:00	Survey	n	i	0.45	53.1377	-14.8217	53.1335	-14.7873	Y	2344.14	2.34414	7.68	54.22842557	2.814408677	6.460032171	0.7551009	143.8258724	20.71884417	29.1228153	10.05453726	3.880046065	9.323171937	14.20251538	0.595927356	-844	70.4718399	28	516681	5900111	0	0	0	0
1	4	W013N50D	50.25	-13.25	1983.36184	W013N50D20137	s	393	s393	20/07/2013	20	7	2013	1	11:47:00	12:47:00	Survey	f	a	1	50.133	-13.4473	50.0802	-13.388	Y	7249.26	7.24926	7.68	167.7017101	8.703574612	19.97768571	2.335153765	444.7823167	64.07311483	90.06246959	31.09371284	11.99906421	28.83194937	NA	1.038347062	-2919	82.09364319	28	624762	5567893	0	0	0	0
1	4	W013N50D	50.25	-13.25	1983.36184	W013N50D20137	s	394	s394	20/07/2013	20	7	2013	1	12:47:00	13:22:00	Survey	f	a	0.58	50.0802	-13.388	50.0507	-13.3545	Y	4064.47	4.06447	7.68	94.0259358	4.879865251	11.20096266	1.309259267	249.3777405	35.92411242	50.49565671	17.43342656	6.727559547	16.16531666	NA	1.038347062	-2862	71.40226746	28	624762	5567893	0	0	0	0
1	4	W013N49D	49.25	-13.25	2024.21123	W013N49D20137	s	395	s395	20/07/2013	20	7	2013	1	13:22:00	13:49:00	Survey	f	a	0.45	49.0507	-13.3545	49.0257	-13.3273	Y	3416.91	3.41691	7.68	79.04559693	4.102398539	9.41641019	1.100666315	209.6465427	30.20062043	42.4506206	14.65590953	5.655715689	13.58983033	NA	0.849049839	-3638	27.31568146	28	627355	5456721	0	0	0	0
1	4	W014N51C	51.25	-14.75	1941.88632	W014N51C20137	s	275	s275	05/07/2013	5	7	2013	1	06:27:00	07:20:00	Survey	n	i	0.88	51.1782	-14.8048	51.1673	-14.7152	Y	6385.76	6.38576	7.68	147.7256424	7.66683387	17.5980105	2.056998047	391.8013324	56.44097313	79.33452897	27.3899336	10.56977575	25.39759904	NA	0.916329658	-828	53.83941269	28	517448	5677656	0	0	0	0
1	4	W017N52B	52.75	-17.25	1878.52538	W017N52B20138	s	625	s625	15/08/2013	15	8	2013	1	08:17:00	09:05:00	Survey	f	a	0.8	52.5928	-17.1502	52.559	-17.2157	Y	5821.7	5.8217	7.68	134.6770535	6.989623321	16.04358027	1.875303648	357.1935661	51.45551953	72.32691921	24.97058394	9.636148682	23.15421902	15.36124277	0.721726432	-3743	43.48652649	28	348141	5846835	0	0	0	0
1	4	W014N51C	51.25	-14.75	1941.88632	W014N51C20137	s	277	s277	05/07/2013	5	7	2013	1	08:17:00	09:14:00	Survey	n	i	0.95	51.1517	-14.6137	51.1298	-14.4968	Y	8529.75	8.52975	7.68	197.3238967	10.24094064	23.50646746	2.747626366	523.3469584	75.39078168	105.9707586	36.58598697	14.11853287	33.92473123	NA	0.916329658	-678	42.55670166	28	517448	5677656	0	0	0	0
1	4	W014N51D	51.25	-14.25	1941.88632	W014N51D20137	s	278	s278	05/07/2013	5	7	2013	1	10:03:00	10:46:00	Survey	n	i	0.72	51.1018	-14.3887	51.0755	-14.2932	Y	7304.33	7.30433	7.68	168.9754936	8.769682881	20.12942683	2.352890498	448.1606744	64.5598196	90.74654185	31.32988609	12.09020347	29.05095928	NA	0.555079639	-659	52.33200073	28	552344	5677894	0	0	0	0
1	4	W014N51D	51.25	-14.25	1941.88632	W014N51D20137	s	279	s279	05/07/2013	5	7	2013	1	10:46:00	12:08:00	Survey	n	i	1.37	51.0755	-14.2932	51.0305	-14.1328	Y	12306.47	12.30647	7.68	284.6932253	14.77533369	33.91445307	3.964196051	755.0698929	108.7716129	152.8915533	52.78520648	20.3698119	48.94560915	NA	0.555079639	-681	44.54173279	28	552344	5677894	0	0	0	0
1	4	W019N54B	54.75	-19.25	1791.96679	W019N54B20138	s	548	s548	06/08/2013	6	8	2013	1	14:24:00	14:58:00	Survey	f	a	0.57	54.8258	-19.4665	54.7965	-19.4227	Y	4313.38	4.31338	7.68	99.78398685	5.178703151	11.88689803	1.38943695	264.6493754	38.12409469	53.5879585	18.50103157	7.139548335	17.15527598	13.8781636	1.084927307	-1434	25.57149696	27	612634	6068377	0	0	0	0
1	4	W019N54B	54.75	-19.25	1791.96679	W019N54B20138	s	549	s549	06/08/2013	6	8	2013	1	14:58:00	15:50:00	Survey	f	a	0.87	54.7965	-19.4227	54.7503	-19.3547	Y	6749.96	6.74996	7.68	156.1510464	8.104105092	18.60169777	2.174317147	414.1473818	59.66000733	83.85930505	28.95209472	11.17261375	26.84611658	13.8781636	1.084927307	-1411	57.9017334	27	612634	6068377	0	0	0	0
1	4	W013N50A	50.75	-13.75	1962.7016	W013N50A20137	s	282	s282	05/07/2013	5	7	2013	1	13:37:00	14:32:00	Survey	v	o	0.92	50.9952	-13.98	50.9773	-13.9057	Y	5583.89	5.58389	7.68	129.1756469	6.704105045	15.388218	1.798699596	342.6026094	49.35361888	69.37244565	23.95056358	9.242522812	22.20839497	NA	1.157958281	-710	47.51352692	28	588181	5622769	0	0	0	0
1	4	W013N50A	50.75	-13.75	1962.7016	W013N50A20137	s	283	s283	05/07/2013	5	7	2013	1	14:32:00	15:39:00	Survey	n	i	1.12	50.9773	-13.9057	50.9467	-13.8315	Y	6228.09	6.22809	7.68	144.0782568	7.47753769	17.16351091	2.006210215	382.1276527	55.04741327	77.37573822	26.71366881	10.30880516	24.77051782	NA	1.157958281	-853	68.29623413	28	588181	5622769	0	0	0	0
1	4	W018N54B	54.75	-18.25	1791.96679	W018N54B20138	s	594	s594	12/08/2013	12	8	2013	1	12:08:00	12:36:00	Survey	n	i	0.47	54.7033	-18.2193	54.713	-18.1873	Y	2326.47	2.32647	7.68	53.81965447	2.793193808	6.411336779	0.749408988	142.7417203	20.56266662	28.90328901	9.97874667	3.850798476	9.252894359	14.03647029	1.027711768	-1086	51.93561172	27	676983	6070442	0	0	0	0
1	4	W008N51B	51.75	-8.25	1920.91751	W008N51B20136	s	93	s93	12/06/2013	12	6	2013	1	12:23:00	14:15:00	Survey	n	i	1.87	51.6592	-8.264	51.7922	-8.2607	Y	14799.66	14.79966	7.68	342.3697404	17.76869525	40.78524342	4.767309694	908.0408672	130.8078505	183.8661294	63.47905686	24.49656891	58.86158857	NA	0.809569045	-39	22.38255119	29	551774	5733499	0	0	0	0
1	4	W015N51C	51.25	-15.75	1941.88632	W015N51C20137	s	244	s244	01/07/2013	1	7	2013	1	13:17:00	14:23:00	Survey	n	i	1.1	51.1388	-15.5863	51.1018	-15.665	Y	6876.11	6.87611	7.68	159.0693065	8.255560286	18.94933933	2.214952309	421.8872582	60.77498427	85.42652649	29.49317175	11.38141538	27.34783963	NA	1.136774641	-4006	69.93682861	28	447656	5677894	0	0	0	0
1	4	W013N51A	51.75	-13.75	1920.91751	W013N51A20139	s	830	s830	26/09/2013	26	9	2013	1	15:27:00	15:45:00	Survey	n	i	0.3	51.8868	-13.8808	51.8995	-13.9098	Y	2443.75	2.44375	7.68	56.53276566	2.934001947	6.7345397	0.787187564	149.9374959	21.59925426	30.36033732	10.48178686	4.044921692	9.719343392	15.45264015	0.896789277	-403	24.20016479	28	586289	5733972	0	0	0	0
1	4	W013N51A	51.75	-13.75	1920.91751	W013N51A20139	s	831	s831	26/09/2013	26	9	2013	1	15:45:00	16:55:00	Survey	n	i	1.17	51.8995	-13.9098	51.9458	-14.0175	Y	9024.52	9.02452	7.68	208.7698114	10.83497377	24.86997702	2.907004412	553.7040755	79.76385929	112.1176688	38.70818348	14.93748853	35.89255117	15.45264015	0.896789277	-389	20.3250351	28	586289	5733972	0	0	0	0
1	4	W013N50B	50.75	-13.25	1962.7016	W013N50B20137	s	289	s289	05/07/2013	5	7	2013	1	20:27:00	20:49:00	Survey	f	a	0.37	50.7432	-13.4917	50.7263	-13.4635	Y	2731.43	2.73143	7.68	63.18777664	3.279391297	7.527326594	0.879854919	167.5880685	24.1419212	33.93434216	11.71569795	4.521088	10.86350572	NA	0.794801508	-2511	55.05614471	28	623452	5623485	0	0	0	0
1	4	W012N50B	50.75	-12.25	1962.7016	W012N50B20136	s	140	s140	19/06/2013	19	6	2013	1	20:16:00	20:22:00	Survey	v	o	0.1	50.6368	-12.0788	50.6405	-12.0707	Y	707.2	0.7072	7.68	16.36011831	0.849076078	1.948920506	0.227805619	43.3906805	6.25064162	8.786032394	3.033343073	1.170567133	2.812695827	NA	0.183754264	-2151	46.4853096	28	693987	5625631	0	0	0	0
1	4	W015N51C	51.25	-15.75	1941.88632	W015N51C20137	s	246	s246	01/07/2013	1	7	2013	1	15:24:00	15:45:00	Survey	s	o	0.35	51.153	-15.7383	51.1727	-15.7578	Y	2578.32	2.57832	7.68	59.64597284	3.095574724	7.105404581	0.830537256	158.1944153	22.7886829	32.03225305	11.05900918	4.267671793	10.2545686	NA	1.136774641	-4235	51.47849655	28	447656	5677894	0	0	0	0
1	4	W012N50B	50.75	-12.25	1962.7016	W012N50B20136	s	142	s142	19/06/2013	19	6	2013	1	21:09:00	21:28:00	Survey	n	i	0.32	50.6702	-12.0062	50.6821	-11.9802	Y	2262.78	2.26278	7.68	52.34622782	2.716724231	6.2358129	0.728892335	138.8338644	19.99972917	28.11200045	9.705557415	3.745374739	8.999580873	NA	0.183754264	-2086	51.91641617	28	693987	5625631	0	0	0	0
1	4	W015N52C	52.25	-15.75	1899.79668	W015N52C20138	s	562	s562	09/08/2013	9	8	2013	1	09:37:00	10:00:00	Survey	n	i	0.38	52.0988	-15.9585	52.0917	-15.9993	Y	2909.8	2.9098	7.68	67.3141208	3.493545012	8.018882742	0.937311984	178.532053	25.71845717	36.15035263	12.48076684	4.816328093	11.57292348	15.25039275	0.694059789	-3411	29.98326302	28	448800	5789109	0	0	0	0
1	4	W016N52D	52.25	-16.25	1899.79668	W016N52D20138	s	563	s563	09/08/2013	9	8	2013	1	12:00:00	12:55:00	Survey	n	i	0.92	52.0523	-16.2073	52.0357	-16.3005	Y	6655.8	6.6558	7.68	153.9726457	7.991047971	18.34219294	2.14398412	408.3697777	58.82774094	82.6894175	28.54819565	11.01674909	26.47160908	15.29325337	0.800784024	-3519	53.40870667	28	414667	5789581	0	1	0	0
1	4	W012N50B	50.75	-12.25	1962.7016	W012N50B20136	s	141	s141	19/06/2013	19	6	2013	1	20:55:00	21:09:00	Survey	v	o	0.23	50.6615	-12.0247	50.6702	-12.0062	Y	1628.19	1.62819	7.68	37.66593203	1.954829498	4.48700345	0.524477317	99.89844763	14.39087345	20.22809938	6.983671625	2.694998975	6.475679164	NA	0.183754264	-2106	51.38663864	28	693987	5625631	0	0	0	0
1	4	W018N52B	52.75	-18.25	1878.52538	W018N52B20137	s	475	s475	29/07/2013	29	7	2013	1	08:53:00	09:52:00	Survey	f	a	0.98	52.7432	-18.4935	52.7937	-18.562	Y	7277.22	7.27722	7.68	168.3483874	8.737136607	20.05472198	2.34415839	446.4974489	64.32021477	90.40976093	31.21361381	12.04533399	28.94314067	NA	2.121480522	-3582	75.86338806	27	685599	5848007	0	0	0	0
1	4	W013N51C	51.25	-13.75	1941.88632	W013N51C201310	s	926	s926	10/10/2013	10	10	2013	1	09:19:00	10:24:00	Survey	n	i	1.08	51.1822	-13.6565	51.1025	-13.6675	Y	8896.37	8.89637	7.68	205.8051452	10.68111014	24.51680728	2.865723071	545.8411199	78.63117869	110.5255255	38.15850227	14.72536655	35.38286174	14.52024296	0.546247811	-944	62.46238327	28	587238	5678369	0	0	0	0
1	4	W011N52D	52.25	-11.25	1899.79668	W011N52D201310	s	887	s887	05/10/2013	5	10	2013	1	16:07:00	17:03:00	Survey	f	a	0.93	52.2712	-11.1168	52.3368	-11.0995	Y	7401.97	7.40197	7.68	171.2344687	8.886921745	20.39853019	2.384345479	454.1519798	65.42285748	91.95970105	31.74872453	12.25183323	29.4393135	14.31009222	0.573782455	-129	3.83710027	29	346408	5791230	0	0	0	0
1	4	W016N53D	53.25	-16.25	1857.10517	W016N53D20138	s	607	s607	13/08/2013	13	8	2013	1	13:15:00	13:24:00	Survey	f	a	0.15	53.454	-16.2358	53.4457	-16.2245	Y	1194.62	1.19462	7.68	27.63591066	1.43428001	3.292164028	0.384814805	73.29659524	10.5587385	14.8415801	5.123997064	1.977350537	4.751275391	15.08730727	0.728674147	-3040	62.67110062	28	416599	5900811	0	0	0	0
1	4	W013N51C	51.25	-13.75	1941.88632	W013N51C201310	s	929	s929	10/10/2013	10	10	2013	1	11:44:00	11:51:00	Survey	f	a	0.12	51.0507	-13.547	51.047	-13.5368	Y	821.38	0.82138	7.68	19.00140191	0.986156427	2.263566872	0.264584036	50.39595337	7.259808039	10.20450645	3.523065652	1.359551083	3.266805717	14.52024296	0.546247811	-1349	77.28749084	28	587238	5678369	0	0	0	0
1	4	W010N53C	53.25	-10.75	1857.10517	W010N53C201310	s	890	s890	06/10/2013	6	10	2013	1	08:27:00	09:27:00	Survey	n	i	1	53.3383	-10.8633	53.3863	-10.7927	Y	7118.32	7.11832	7.68	164.6725011	8.546361269	19.61682722	2.292973702	436.7481792	62.91577463	88.43566421	30.53206469	11.78232418	28.31116348	13.8758296	0.510688264	-126	9.7035265	29	383241	5901510	0	1	1	0
1	4	W013N50A	50.75	-13.75	1962.7016	W013N50A20136	s	68	s68	09/06/2013	9	6	2013	1	15:53:00	16:11:00	Survey	n	i	0.3	50.815	-13.6457	50.809	-13.6218	Y	1807.55	1.80755	7.68	41.8151322	2.17016942	4.981282352	0.58225264	110.9030514	15.97615076	22.45638443	7.752978263	2.991874417	7.189030393	NA	0.380413193	-2029	86.56838989	28	588181	5622769	0	0	0	0
1	4	W010N53C	53.25	-10.75	1857.10517	W010N53C201310	s	891	s891	06/10/2013	6	10	2013	1	09:27:00	10:06:00	Survey	n	i	0.65	53.3863	-10.7927	53.3542	-10.7448	Y	4790.91	4.79091	7.68	110.8311936	5.752043685	13.20291099	1.543263207	293.9490301	42.34481743	59.52074665	20.54930331	7.929976427	19.05453848	13.8758296	0.510688264	-121	8.09756184	29	383241	5901510	0	0	0	0
1	4	W012N50A	50.75	-12.75	1962.7016	W012N50A201310	s	933	s933	10/10/2013	10	10	2013	1	17:35:00	18:00:00	Survey	f	a	0.42	50.8505	-12.99	50.836	-12.9502	Y	3236.27	3.23627	7.68	74.86664691	3.885514625	8.9185873	1.042476742	198.5630357	28.60400323	40.2063587	13.88108695	5.356711645	12.87137632	15.24269556	0.54661018	-2194	34.78974915	28	658720	5624438	0	0	0	0
1	4	W016N53D	53.25	-16.25	1857.10517	W016N53D20138	s	613	s613	13/08/2013	13	8	2013	1	16:15:00	16:55:00	Survey	f	a	0.67	53.2938	-16.0207	53.26	-15.9755	Y	4822.41	4.82241	7.68	111.5599027	5.789863061	13.28971942	1.553410079	295.8817291	42.62323243	59.91209234	20.68441387	7.982115593	19.17982109	15.08730727	0.728674147	-3220	26.83601379	28	416599	5900811	0	0	0	0
1	4	W013N50B	50.75	-13.25	1962.7016	W013N50B20136	s	71	s71	09/06/2013	9	6	2013	1	19:54:00	21:01:00	Survey	n	i	1.12	50.7622	-13.1978	50.742	-13.0712	Y	9216.22	9.21622	7.68	213.2045499	11.06513289	25.39827105	2.968755698	565.4659905	81.45821783	114.4992992	39.53043201	15.25479425	36.65498732	NA	0.217928716	-2275	47.4865799	28	623452	5623485	0	0	0	0
1	4	W016N50C	50.25	-16.75	1983.36184	W016N50C20136	s	222	s222	29/06/2013	29	6	2013	1	09:36:00	10:01:00	Survey	v	o	0.42	50.0507	-16.5648	50.0665	-16.5362	Y	2704.73	2.70473	7.68	62.5700858	3.247333673	7.453743364	0.871253915	165.9498147	23.90592693	33.60261768	11.60117138	4.476892195	10.75731181	NA	0.714792975	-4778	1.71805835	28	375238	5567893	0	0	0	0
1	4	W016N50C	50.25	-16.75	1983.36184	W016N50C20136	s	223	s223	29/06/2013	29	6	2013	1	10:01:00	10:02:00	Survey	v	o	0.02	50.0665	-16.5362	50.0665	-16.5362	Y	108.19	0.10819	7.68	2.502803432	0.129893347	0.298149735	0.034850157	6.637992588	0.956240613	1.344104707	0.464046855	0.179075688	0.430294063	NA	0.714792975	-4773	12.70547295	28	375238	5567893	0	0	0	0
1	4	W020N54C	54.25	-20.75	1813.82428	W020N54C20139	s	708	s708	12/09/2013	12	9	2013	1	14:21:00	15:25:00	Survey	f	a	1.07	54.3912	-20.5422	54.3455	-20.6295	Y	7619.67	7.61967	7.68	176.2706582	9.148295652	20.99847286	2.454471638	467.509077	67.34701446	94.66433455	32.68248859	12.61217279	30.30515554	13.45973139	0.845586352	-2786	33.64988327	27	516289	6011366	0	0	0	0
1	4	W020N54C	54.25	-20.75	1813.82428	W020N54C20139	s	709	s709	12/09/2013	12	9	2013	1	16:35:00	17:40:00	Survey	f	a	1.08	54.2932	-20.729	54.2438	-20.8233	Y	8241.9	8.2419	7.68	190.6649761	9.895348381	22.71321483	2.654904572	505.6860168	72.8466166	102.3946542	35.351351	13.64208683	32.77989477	13.45973139	0.845586352	-2825	54.13410187	27	516289	6011366	0	0	0	0
1	4	W015N53B	53.75	-15.25	1835.53761	W015N53B20138	s	619	s619	14/08/2013	14	8	2013	1	09:21:00	09:45:00	Survey	n	i	0.4	53.5968	-15.0952	53.5893	-15.1432	Y	3286.04	3.28604	7.68	76.01805355	3.94527164	9.055750123	1.058509444	201.6168228	29.04390776	40.82470973	14.09457021	5.439094836	13.06932682	15.17869426	0.911540061	-2947	47.51352692	28	483515	5955736	0	0	0	0
1	4	W015N53B	53.75	-15.25	1835.53761	W015N53B20138	s	617	s617	14/08/2013	14	8	2013	1	08:51:00	09:04:00	Survey	n	i	0.22	53.5822	-15.0455	53.5917	-15.066	Y	1720.74	1.72074	7.68	39.80697188	2.065947626	4.742057625	0.554290115	105.5769626	15.20888765	21.37792269	7.380643595	2.848190464	6.843773393	15.17869426	0.911540061	-2878	59.61120605	28	483515	5955736	0	0	0	0
1	4	W012N49B	49.75	-12.25	2003.86554	W012N49B20136	s	78	s78	10/06/2013	10	6	2013	1	16:44:00	17:28:00	Survey	f	a	0.73	49.9468	-12.2028	49.911	-12.1457	Y	5721.33	5.72133	7.68	132.3550625	6.869113982	15.76697005	1.842971204	351.0351283	50.56837887	71.07991793	24.54006166	9.470010128	22.7550189	NA	0.338046821	-1959	69.05420685	28	698092	5514465	0	0	0	0
1	4	W012N49D	49.25	-12.25	2024.21123	W012N49D20136	s	79	s79	10/06/2013	10	6	2013	1	18:18:00	19:27:00	Survey	f	a	1.15	49.0812	-12.081	49.812	-11.9913	Y	8972.08	8.97208	7.68	207.5568026	10.77201965	24.72547576	2.890113933	550.4869057	79.30038721	111.4662349	38.48327851	14.8506977	35.68399561	NA	0.580703183	-928	37.45892715	28	700122	5458887	0	0	0	0
1	4	W013N49C	49.25	-13.75	2024.21123	W013N49C20137	s	315	s315	08/07/2013	8	7	2013	1	20:48:00	21:27:00	Survey	f	a	0.65	49.4988	-13.8282	49.5243	-13.7738	Y	4850.37	4.85037	7.68	112.2065105	5.823421453	13.36674743	1.562413737	297.5966773	42.87031911	60.25934641	20.80430197	8.028380412	19.29100643	NA	0.856173569	-4117	39.74385834	28	590969	5455999	0	0	0	0
1	4	W013N49B	49.75	-13.25	2003.86554	W013N49B20137	s	397	s397	20/07/2013	20	7	2013	1	15:45:00	16:59:00	Survey	f	a	1.23	49.9275	-13.2183	49.8577	-13.1637	Y	8704.12	8.70412	7.68	201.3577526	10.45029429	23.98700582	2.803795584	534.0456435	76.9319722	108.1370993	37.33390754	14.40715543	34.61824407	NA	1.011624313	-2527	42.7984314	28	626063	5512305	0	0	0	0
1	4	W013N53D	53.25	-13.25	1857.10517	W013N53D201310	s	907	s907	07/10/2013	7	10	2013	1	17:30:00	18:00:00	Survey	f	a	0.5	53.034	-13.4508	53.0327	-13.504	Y	3569.8	3.5698	7.68	82.5823576	4.285953378	9.837731434	1.149913756	219.0268203	31.55192308	44.35000135	15.31166326	5.908771059	14.19789644	13.44628839	0.357530764	-220	15.41478443	28	616759	5901510	0	0	0	0
1	4	W017N52B	52.75	-17.25	1878.52538	W017N52B20138	s	626	s626	15/08/2013	15	8	2013	1	09:05:00	09:48:00	Survey	f	a	0.72	52.559	-17.2157	52.527	-17.278	Y	5528.46	5.52846	7.68	127.8932114	6.637547746	15.2354462	1.78084239	339.2013046	48.86367036	68.68372694	23.71278616	9.150764501	21.98792541	15.36124277	0.721726432	-3770	52.80568695	28	348141	5846835	0	0	0	0
1	4	W013N53D	53.25	-13.25	1857.10517	W013N53D201310	s	909	s909	08/10/2013	8	10	2013	1	07:38:00	09:22:00	PreWatch	n	i	1.73	53.0358	-13.1865	53.0367	-13.3467	Y	10744.54	10.74454	7.68	248.5601271	12.90005695	29.61005046	3.461062599	659.2368621	94.96638316	133.4866464	46.08573884	17.78448724	42.73346095	13.44628839	0.357530764	-270	23.24157333	28	616759	5901510	0	2	2	0
1	4	W013N53D	53.25	-13.25	1857.10517	W013N53D201310	s	910	s910	08/10/2013	8	10	2013	1	09:22:00	09:46:00	Survey	v	o	0.4	53.0367	-13.3467	53.0357	-13.3858	Y	2629.7	2.6297	7.68	60.83446267	3.157256324	7.246984987	0.847086321	161.3465553	23.2427866	32.67051923	11.27936806	4.352708289	10.45890852	13.44628839	0.357530764	-236	10.80692768	28	616759	5901510	0	0	0	0
1	4	W010N49B	49.75	-10.25	2003.86554	W010N49B201310	s	951	s951	12/10/2013	12	10	2013	1	16:02:00	17:00:00	Survey	f	a	0.97	49.604	-10.24	49.6633	-10.2147	Y	6848.22	6.84822	7.68	158.4242255	8.222081134	18.87249321	2.205969912	420.1763594	60.52849861	85.08009238	29.37356674	11.3352598	27.23692475	15.45150788	0.415270327	-131	32.78213882	29	409954	5511585	0	0	0	0
1	4	W014N51D	51.25	-14.25	1941.88632	W014N51D20137	s	281	s281	05/07/2013	5	7	2013	1	13:08:00	13:37:00	PreWatch	n	i	0.48	51.0048	-14.0283	50.9952	-13.98	Y	3559.24	3.55924	7.68	82.33806655	4.273274883	9.808629943	1.146512138	218.378906	31.45858777	44.21880737	15.26636905	5.891292025	14.15589693	NA	0.555079639	-715	48.98167038	28	552344	5677894	0	0	0	0
1	4	W013N53C	53.25	-13.75	1857.10517	W013N53C201310	s	913	s913	08/10/2013	8	10	2013	1	12:22:00	12:50:00	Survey	f	a	0.47	53.0277	-13.6863	53.0262	-13.7417	Y	3716.37	3.71637	7.68	85.97302944	4.461926333	10.24164966	1.19712699	228.0196378	32.84738806	46.17092661	15.94033053	6.151373768	14.78083643	13.50040218	0.349945952	-190	15.88398552	28	583401	5900811	0	0	0	0
1	4	W018N54B	54.75	-18.25	1791.96679	W018N54B20138	s	593	s593	12/08/2013	12	8	2013	1	11:18:00	12:08:00	Survey	n	i	0.83	54.676	-18.3082	54.7033	-18.2193	Y	6486.51	6.48651	7.68	150.0565168	7.787804245	17.87567896	2.089454186	397.9833308	57.33149013	80.58630094	27.82210295	10.73654991	25.79831845	14.03647029	1.027711768	-1111	59.01576614	27	676983	6070442	0	0	0	0
1	4	W015N51C	51.25	-15.75	1941.88632	W015N51C20137	s	243	s243	01/07/2013	1	7	2013	1	12:18:00	13:17:00	Survey	n	i	0.98	51.1913	-15.6248	51.1388	-15.5863	Y	6431.65	6.43165	7.68	148.7872675	7.721931297	17.72447797	2.07178059	394.6169987	56.84657959	79.90466373	27.58677038	10.64573507	25.58011592	NA	1.136774641	-4025	54.54883957	28	447656	5677894	0	0	0	0
1	4	W013N51A	51.75	-13.75	1920.91751	W013N51A20139	s	828	s828	26/09/2013	26	9	2013	1	14:00:00	14:22:00	Survey	n	i	0.37	51.8608	-13.723	51.8497	-13.7615	Y	2929.18	2.92918	7.68	67.76256606	3.516818935	8.072304371	0.943556337	179.7214298	25.88977078	36.39118552	12.56391345	4.84841437	11.65001206	15.45264015	0.896789277	-471	16.69649315	28	586289	5733972	0	0	0	0
1	4	W013N50A	50.75	-13.75	1962.7016	W013N50A20137	s	287	s287	05/07/2013	5	7	2013	1	19:12:00	20:03:00	Survey	v	o	0.85	50.8035	-13.5915	50.7618	-13.5223	Y	6729.01	6.72901	7.68	155.6663507	8.078949805	18.54395777	2.167568028	412.8618609	59.47483043	83.59900426	28.8622269	11.13793375	26.76278973	NA	1.157958281	-2446	70.91107941	28	588181	5622769	0	0	0	0
1	4	W022N55D	55.25	-22.25	1769.96676	W022N55D20138	s	510	s510	01/08/2013	1	8	2013	1	13:44:00	14:45:00	Survey	f	a	1.02	55.3318	-22.3217	55.3863	-22.4098	Y	8251.12	8.25112	7.68	190.8782913	9.906419253	22.73862627	2.657874868	506.2517761	72.92811265	102.5092129	35.39090193	13.65734954	32.81656678	13.02889964	1.30017178	-2437	75.10497284	27	420539	6123324	0	0	0	0
1	4	W010N53C	53.25	-10.75	1857.10517	W010N53C201310	s	875	s875	04/10/2013	4	10	2013	1	08:55:00	09:40:00	Survey	n	i	0.75	53.1008	-10.9135	53.0707	-10.7373	Y	12272.02	12.27202	7.68	283.896272	14.7339725	33.81951497	3.953098917	752.9561951	108.4671241	152.4635578	52.63744271	20.31278986	48.80859372	13.8758296	0.510688264	-125	7.6400876	29	383241	5901510	0	0	0	0
1	4	W010N52A	52.75	-10.75	1878.52538	W010N52A201310	s	880	s880	04/10/2013	4	10	2013	1	15:00:00	16:00:00	Survey	n	i	1	52.753	-10.9873	52.6088	-11.0252	Y	16245.67	16.24567	7.68	375.8211891	19.50479669	44.77019104	5.233102658	996.7615658	143.588513	201.8308841	69.68131766	26.89002143	64.61269674	14.17304702	0.565648282	-127	3.64073682	29	381884	5845897	0	2	2	0
1	4	W013N52A	52.75	-13.75	1878.52538	W013N52A201310	s	921	s921	09/10/2013	9	10	2013	1	12:45:00	13:40:00	PreWatch	n	i	0.92	52.5765	-13.8475	52.5007	-13.8293	Y	8528.1	8.5281	7.68	197.2857956	10.23896322	23.50192861	2.74709583	523.2459059	75.37621129	105.9502968	36.57892262	14.11580674	33.91817477	13.76441749	0.330058261	-313	14.51489544	28	584370	5845193	0	0	0	0
1	4	W016N56A	56.75	-16.75	1703.12776	W016N56A20139	s	690	s690	10/09/2013	10	9	2013	1	10:13:00	11:05:00	Survey	n	i	0.87	56.9047	-16.823	56.8507	-16.7675	Y	6900.06	6.90006	7.68	159.6233799	8.284316218	19.01534405	2.222667475	423.3567843	60.98667247	85.72408587	29.59590295	11.42105935	27.44309618	12.7880316	1.017724333	-961	63.96500015	28	392986	6290925	0	0	0	0
1	4	W015N51C	51.25	-15.75	1941.88632	W015N51C20136	s	208	s208	27/06/2013	27	6	2013	1	17:29:00	18:28:00	Survey	n	i	0.98	51.0182	-15.6048	51.075	-15.6493	Y	7050.86	7.05086	7.68	163.1118838	8.465366574	19.43091665	2.271242967	432.6090743	62.31952018	87.59755084	30.24270935	11.67066195	28.04285784	NA	0.228368388	-4059	69.86219025	28	447656	5677894	0	0	0	0
1	4	W015N51C	51.25	-15.75	1941.88632	W015N51C20136	s	209	s209	27/06/2013	27	6	2013	1	18:28:00	18:58:00	Survey	n	i	0.5	51.075	-15.6493	51.1067	-15.6572	Y	3565.41	3.56541	7.68	82.480801	4.280682678	9.825633371	1.148499636	218.7574696	31.51312176	44.29546142	15.29283356	5.90150468	14.18043642	NA	0.228368388	-4134	55.95336914	28	447656	5677894	0	0	0	0
1	4	W011N51B	51.75	-11.25	1920.91751	W011N51B201310	s	885	s885	05/10/2013	5	10	2013	1	11:09:00	13:27:00	PreWatch	n	i	2.3	51.944	-11.2258	52.0815	-11.1665	Y	15832.36	15.83236	7.68	366.2598318	19.00857046	43.63118183	5.099966034	971.4027149	139.9354431	196.696056	67.90853849	26.20590593	62.96886958	14.43224401	0.531122106	-162	10.87185287	29	344687	5735629	0	2	2	0
1	4	W013N51C	51.25	-13.75	1941.88632	W013N51C201310	s	925	s925	10/10/2013	10	10	2013	1	07:42:00	08:45:00	Survey	n	i	1.05	51.2972	-13.629	51.2137	-13.6488	Y	9392.26	9.39226	7.68	217.2769233	11.27648557	25.88339786	3.02546125	576.2668325	83.01414667	116.6863253	40.28549414	15.54617274	37.35513218	14.52024296	0.546247811	-883	59.42775726	28	587238	5678369	0	0	0	0
1	4	W016N53A	53.75	-16.75	1835.53761	W016N53A20138	s	602	s602	13/08/2013	13	8	2013	1	09:25:00	09:31:00	Survey	f	a	0.1	53.6848	-16.5503	53.6782	-16.5412	Y	957.82	0.95782	7.68	22.15780188	1.149970873	2.63957715	0.308535163	58.76742967	8.465751992	11.89961842	4.108296382	1.58539163	3.809462572	14.17714047	0.846595807	-2455	25.1046505	28	384607	5957128	0	0	0	0
1	4	W010N50C	50.25	-10.75	1983.36184	W010N50C201310	s	940	s940	11/10/2013	11	10	2013	1	17:17:00	18:02:00	Survey	f	a	0.75	50.019	-10.7982	49.9928	-10.732	Y	5565.05	5.56505	7.68	128.7397169	6.681480654	15.33628727	1.792629512	341.4464259	49.18708252	69.13833396	23.86973744	9.211332004	22.13345608	15.39430187	0.472752841	-160	11.06411934	29	375238	5567893	0	0	0	0
1	4	W011N52D	52.25	-11.25	1899.79668	W011N52D201310	s	888	s888	05/10/2013	5	10	2013	1	17:27:00	18:06:00	Survey	f	a	0.65	52.3637	-11.0925	52.4115	-11.0798	Y	5392.05	5.39205	7.68	124.7376697	6.473777844	14.85953816	1.736903213	330.8321046	47.65802294	66.98907588	23.12771456	8.924985363	21.44540199	14.31009222	0.573782455	-123	3.83710027	29	346408	5791230	0	1	1	0
1	4	W010N50C	50.25	-10.75	1983.36184	W010N50C201310	s	939	s939	11/10/2013	11	10	2013	1	16:14:00	17:00:00	Survey	f	a	0.77	50.056	-10.8918	50.0295	-10.8248	Y	5632.24	5.63224	7.68	130.294065	6.762149982	15.52145102	1.814272951	345.5689035	49.78094613	69.97308052	24.1579304	9.322545672	22.40068587	15.39430187	0.472752841	-161	1.71805835	29	375238	5567893	0	0	0	0
1	4	W014N53C	53.25	-14.75	1857.10517	W014N53C201310	s	862	s862	01/10/2013	1	10	2013	1	12:30:00	13:39:00	Survey	n	i	1.15	53.1335	-14.7873	53.1215	-14.6885	Y	6749.27	6.74927	7.68	156.1351304	8.103279069	18.59980177	2.174095527	414.1051692	59.65391756	83.85075756	28.94914373	11.17147496	26.84337628	14.20251538	0.595927356	-652	73.67500305	28	516681	5900111	0	0	0	0
1	4	W015N53D	53.25	-15.25	1857.10517	W015N53D20138	s	622	s622	14/08/2013	14	8	2013	1	12:12:00	12:29:00	Survey	f	a	0.28	53.4803	-15.3625	53.4668	-15.3907	Y	2399.04	2.39904	7.68	55.49846142	2.880322446	6.611326854	0.772785448	147.1942905	21.20408173	29.80487492	10.29001566	3.970917182	9.541521629	15.19846802	0.839510685	-3013	40.52985764	28	483319	5900111	0	0	0	0
1	4	W013N50B	50.75	-13.25	1962.7016	W013N50B201310	s	932	s932	10/10/2013	10	10	2013	1	15:54:00	16:54:00	Survey	f	a	1	50.9088	-13.1515	50.8737	-13.0542	Y	7887.17	7.88717	7.68	182.4586939	9.469449385	21.73563071	2.54063662	483.921127	69.71129251	97.98755514	33.82981741	13.054927	31.36904553	15.09068772	0.554402788	-2183	49.92259979	28	623452	5623485	0	0	0	0
1	4	W013N50B	50.75	-13.25	1962.7016	W013N50B201310	s	931	s931	10/10/2013	10	10	2013	1	14:40:00	15:40:00	Survey	f	a	1	50.9517	-13.2698	50.9175	-13.1752	Y	7663.71	7.66371	7.68	177.2893472	9.201164738	21.11982553	2.468656321	470.2108674	67.73624304	95.21141097	32.87136457	12.68506004	30.48030262	15.09068772	0.554402788	-2070	62.68372726	28	623452	5623485	0	0	0	0
1	4	W014N53C	53.25	-14.75	1857.10517	W014N53C201310	s	866	s866	01/10/2013	1	10	2013	1	16:16:00	17:22:00	Survey	n	i	1.1	53.1068	-14.7288	53.0502	-14.7653	Y	6764.08	6.76408	7.68	156.4775543	8.121050574	18.64059346	2.17886359	415.0133536	59.78478144	84.03465276	29.01263283	11.1959754	26.90226308	14.20251538	0.595927356	-689	66.1109314	28	516681	5900111	0	0	0	0
1	4	W016N51B	51.75	-16.25	1920.91751	W016N51B20137	s	263	s263	04/07/2013	4	7	2013	1	06:25:00	07:12:00	Survey	n	i	0.78	51.5393	-16.4673	51.5082	-16.5063	Y	4398.92	4.39892	7.68	101.7629988	5.281412171	12.12265042	1.416993599	269.8981563	38.88017702	54.65076641	18.86796182	7.281146722	17.49550179	NA	0.866756879	-4570	32.88085175	28	413711	5733972	0	0	0	0
1	4	W016N51C	51.25	-16.75	1941.88632	W016N51C20137	s	265	s265	04/07/2013	4	7	2013	1	08:08:00	09:06:00	Survey	n	i	0.97	51.471	-16.5473	51.4388	-16.6165	Y	5993.46	5.99346	7.68	138.6505076	7.195842171	16.51692319	1.930631802	367.7320519	52.97363696	74.46082163	25.70730534	9.920449482	23.8373493	NA	0.861936161	-4581	14.27940464	28	377868	5679081	0	0	0	0
1	4	W011N50D	50.25	-11.25	1983.36184	W011N50D201310	s	937	s937	11/10/2013	11	10	2013	1	14:13:00	15:14:00	Survey	f	a	1.02	50.1223	-11.0607	50.0887	-10.9753	Y	7161.7	7.1617	7.68	165.6761302	8.598448754	19.73638585	2.306948683	439.4100272	63.29920953	88.97465282	30.71814839	11.85413388	28.48370348	15.5528126	0.521494862	-206	37.24554062	29	339594	5568850	0	1	0	0
1	4	W021N56C	56.25	-21.75	1725.54559	W021N56C20138	s	535	s535	05/08/2013	5	8	2013	1	10:32:00	11:00:00	Survey	f	a	0.47	56.3038	-21.7987	56.2838	-21.748	Y	3847.25	3.84725	7.68	89.00085042	4.619067639	10.60234279	1.239287726	236.050094	34.00419795	47.79698656	16.50172132	6.368014483	15.30138368	12.69701935	2.518661916	-1444	28.9459343	27	453527	6234157	0	0	0	0
1	4	W015N53B	53.75	-15.25	1835.53761	W015N53B20138	s	618	s618	14/08/2013	14	8	2013	1	09:04:00	09:21:00	Survey	n	i	0.28	53.5917	-15.066	53.5968	-15.0952	Y	2014.97	2.01497	7.68	46.61360062	2.419205807	5.552906182	0.649068664	123.6296592	17.8094649	25.03335228	8.642666262	3.335205028	8.013994508	15.17869426	0.911540061	-2912	48.91875458	28	483515	5955736	0	0	0	0
1	4	W020N55A	55.75	-20.75	1747.82581	W020N55A20139	s	676	s676	06/09/2013	6	9	2013	1	20:06:00	20:42:00	Survey	f	a	0.6	55.7447	-20.8635	55.7127	-20.9295	Y	5467.06	5.46706	7.68	126.4728996	6.563834782	15.06624969	1.761065331	335.434321	48.32099976	67.92096314	23.44944496	9.04914113	21.74373171	13.23379258	1.188007065	-1743	76.22985077	27	515692	6178284	0	0	0	0
1	4	W010N50C	50.25	-10.75	1983.36184	W010N50C201310	s	938	s938	11/10/2013	11	10	2013	1	15:14:00	16:14:00	Survey	f	a	1	50.0887	-10.9753	50.056	-10.8918	Y	6995.31	6.99531	7.68	161.826788	8.398671204	19.27782792	2.253348717	429.2007137	61.82853313	86.90740341	30.00443867	11.57871329	27.82192096	15.39430187	0.472752841	-179	25.14969635	29	375238	5567893	0	0	0	0
1	4	W022N55D	55.25	-22.25	1769.96676	W022N55D20138	s	507	s507	01/08/2013	1	8	2013	1	09:09:00	09:27:00	Survey	n	i	0.3	55.1025	-22.1392	55.105	-22.103	Y	2325.2	2.3252	7.68	53.79018224	2.791664224	6.40782586	0.748998603	142.6635534	20.55142395	28.88746125	9.973282199	3.848689736	9.247835327	13.02889964	1.30017178	-2719	20.3250351	27	420539	6123324	0	0	0	0
1	4	W013N51A	51.75	-13.75	1920.91751	W013N51A20139	s	829	s829	26/09/2013	26	9	2013	1	14:57:00	15:27:00	Survey	n	i	0.5	51.8648	-13.8298	51.8868	-13.8808	Y	4281.1	4.2811	7.68	99.03744174	5.139958102	11.79796487	1.379041721	262.6693714	37.83882539	53.18703416	18.36261402	7.086133002	17.02690903	15.45264015	0.896789277	-411	21.72680473	28	586289	5733972	0	0	0	0
1	4	W011N50A	50.75	-11.75	1962.7016	W011N50A20136	s	135	s135	19/06/2013	19	6	2013	1	13:43:00	14:38:00	Survey	f	a	0.92	50.84	-11.8772	50.8022	-11.9605	Y	7224.77	7.22477	7.68	167.1350983	8.674167947	19.91018734	2.327264009	443.2795359	63.85664496	89.75817658	30.98865688	11.95852311	28.73454115	NA	0.227721847	-1975	19.85894966	29	306013	5625631	0	0	0	0
1	4	W013N49B	49.75	-13.25	2003.86554	W013N49B20137	s	396	s396	20/07/2013	20	7	2013	1	14:53:00	15:45:00	Survey	f	a	0.87	49.9707	-13.2663	49.9275	-13.2183	Y	5909.41	5.90941	7.68	136.7060804	7.094928071	16.28529075	1.903556727	362.5749976	52.2307462	73.4165871	25.34678749	9.781325636	23.5030595	NA	1.011624313	-2733	39.5223732	28	626063	5512305	0	0	0	0
1	4	W010N49D	49.25	-10.25	2024.21123	W010N49D201310	s	947	s947	12/10/2013	12	10	2013	1	12:52:00	13:02:00	PreWatch	n	i	0.17	49.4052	-10.3248	49.4173	-10.3197	Y	1404.13	1.40413	7.68	32.48263581	1.685820879	3.869536505	0.452302778	86.15119069	12.41050758	17.44446373	6.022632384	2.324133919	5.584543954	15.84060567	0.482909356	-128	14.46815681	29	409031	5455999	0	0	0	0
1	4	W012N55B	55.75	-12.25	1747.82581	W012N55B20138	s	644	s644	26/08/2013	26	8	2013	1	17:25:00	18:38:00	Survey	f	a	1.22	55.5228	-12.0947	55.5715	-11.974	Y	9347.12	9.34712	7.68	216.2326716	11.2222898	25.75900001	3.010920622	573.4972443	82.61517356	116.1255207	40.09187857	15.47145648	37.17560021	14.09848287	0.662827817	-2846	27.64716911	28	672593	6181681	0	0	0	0
1	4	W013N50D	50.25	-13.25	1983.36184	W013N50D20139	s	821	s821	25/09/2013	25	9	2013	1	14:44:00	15:41:00	PreWatch	n	i	0.95	50.485	-13.041	50.5372	-13.0632	Y	6012.21	6.01221	7.68	139.0841473	7.218347701	16.56858109	1.936669997	368.8821612	53.13933808	74.69370337	25.78770685	9.951476423	23.91191234	16.73418824	0.612408472	-2482	49.17341232	28	624762	5567893	0	0	0	0
1	4	W010N49A	49.75	-10.75	2003.86554	W010N49A20136	s	85	s85	11/06/2013	11	6	2013	1	16:34:00	17:19:00	Survey	n	i	0.75	49.9853	-10.9485	50.0255	-10.8863	Y	6310.43	6.31043	7.68	145.9831255	7.576398738	17.39043089	2.03273446	387.1797891	55.77519008	78.39872826	27.0668521	10.44509859	25.09800656	NA	0.732738288	-184	43.02891541	29	373937	5512305	0	0	0	0
1	4	W014N51D	51.25	-14.25	1941.88632	W014N51D20137	s	280	s280	05/07/2013	5	7	2013	1	12:02:00	13:08:00	Survey	n	i	1.1	51.0333	-14.143	51.0048	-14.0283	Y	8648.19	8.64819	7.68	200.0640048	10.38314989	23.83288642	2.78578086	530.6143359	76.437653	107.4423054	37.09403268	14.31458772	34.39580778	NA	0.555079639	-718	44.07529831	28	552344	5677894	0	0	0	0
1	4	W010N49B	49.75	-10.25	2003.86554	W010N49B201310	s	950	s950	12/10/2013	12	10	2013	1	15:24:00	16:02:00	Survey	f	a	0.63	49.566	-10.2565	49.604	-10.24	Y	4391.59	4.39159	7.68	101.5932674	5.272603258	12.10243095	1.414630184	269.4479908	38.81535935	54.55961392	18.83649178	7.269002434	17.4663348	15.45150788	0.415270327	-129	6.17241526	29	409954	5511585	0	0	0	0
1	4	W019N53B	53.75	-19.25	1835.53761	W019N53B20138	s	589	s589	11/08/2013	11	8	2013	1	15:12:00	16:35:00	Survey	f	a	1.38	53.8908	-19.062	53.9572	-19.1553	Y	9597.22	9.59722	7.68	222.0183905	11.52256364	26.44823134	3.091483564	588.8422604	84.82570025	119.2326812	41.16461349	15.88542491	38.17030437	14.80118086	1.027113695	-1845	71.04464722	27	615393	5957128	0	0	0	0
1	4	W013N51A	51.75	-13.75	1920.91751	W013N51A20139	s	826	s826	26/09/2013	26	9	2013	1	12:10:00	13:02:00	Survey	n	i	0.87	51.892	-13.5718	51.9078	-13.6558	Y	6044.25	6.04425	7.68	139.8253255	7.256814209	16.6568749	1.946990493	370.8479308	53.42252148	75.09174541	25.92512929	10.00450775	24.03934066	15.45264015	0.896789277	-498	41.04359818	28	586289	5733972	0	0	0	0
1	4	W015N50B	50.75	-15.25	1962.7016	W015N50B20136	s	242	s242	30/06/2013	30	6	2013	1	20:34:00	21:38:00	Survey	f	a	1.07	50.6622	-15.2783	50.7038	-15.1862	Y	7994.66	7.99466	7.68	184.9454426	9.598509505	22.03186791	2.575263224	490.5165388	70.66137264	99.32303782	34.29088754	13.23285397	31.79656746	NA	1.002642155	-3813	66.65433502	28	482364	5622054	0	0	0	0
1	4	W016N52D	52.25	-16.25	1899.79668	W016N52D20138	s	564	s564	09/08/2013	9	8	2013	1	12:55:00	13:30:00	Survey	n	i	0.58	52.0357	-16.3005	52.0243	-16.3608	Y	4328.56	4.32856	7.68	100.1353634	5.196939294	11.92875623	1.394329675	265.5813044	38.25830397	53.77666166	18.56618059	7.164689344	17.21566817	15.29325337	0.800784024	-3586	50.22468948	28	414667	5789581	0	0	0	0
1	4	W014N53C	53.25	-14.75	1857.10517	W014N53C201310	s	865	s865	01/10/2013	1	10	2013	1	15:42:00	16:16:00	Survey	n	i	0.57	53.1327	-14.6833	53.1068	-14.7288	Y	4188.7	4.1887	7.68	96.89980253	5.029016464	11.5433158	1.349276275	256.9998757	37.02212372	52.03903712	17.96627257	6.933184829	16.65940542	14.20251538	0.595927356	-587	68.80653381	28	516681	5900111	0	0	0	0
1	4	W008N51C	51.25	-8.75	1941.88632	W008N51C20136	s	91	s91	12/06/2013	12	6	2013	1	10:26:00	11:21:00	Survey	n	i	0.92	51.413	-8.6668	51.525	-8.4797	Y	18011.7	18.0117	7.68	416.6758596	21.62511897	49.63705713	5.801981398	1105.117259	159.1976952	223.7714625	77.25621592	29.81317478	71.6365967	NA	0.518051914	-78	8.09756184	29	517448	5677656	0	0	0	0
1	4	W011N50A	50.75	-11.75	1962.7016	W011N50A20136	s	134	s134	19/06/2013	19	6	2013	1	12:36:00	13:43:00	Survey	f	a	1.12	50.8857	-11.7768	50.84	-11.8772	Y	8701	8.701	7.68	201.2857377	10.44655678	23.97842695	2.802792815	533.8546438	76.90442679	108.0984244	37.32055518	14.40200275	34.60584905	NA	0.227721847	-1897	66.9692688	29	306013	5625631	0	0	0	0
1	4	W010N53C	53.25	-10.75	1857.10517	W010N53C201310	s	879	s879	04/10/2013	4	10	2013	1	12:58:00	14:00:00	Survey	n	i	1.03	53.0442	-10.9115	52.8982	-10.9492	Y	16443.59	16.44359	7.68	380.3997956	19.74242243	45.31562352	5.296857226	1008.905051	145.3378431	204.2897774	70.53024087	27.21762091	65.39986927	13.8758296	0.510688264	-128	1.21503282	29	383241	5901510	0	0	0	0
1	4	W016N52D	52.25	-16.25	1899.79668	W016N52D20139	s	836	s836	27/09/2013	27	9	2013	1	12:42:00	13:47:00	Survey	f	a	1.08	52.0885	-16.1815	52.0853	-16.3108	Y	8872.14	8.87214	7.68	205.2447795	10.65202764	24.45005298	2.857920288	544.3549051	78.41705105	110.2245868	38.0546044	14.68527236	35.28650747	15.17291832	1.070850131	-3609	56.28678894	28	414667	5789581	0	0	0	0
1	4	W016N52D	52.25	-16.25	1899.79668	W016N52D20139	s	834	s834	27/09/2013	27	9	2013	1	12:02:00	12:35:00	Survey	f	a	0.55	52.0903	-16.1003	52.0887	-16.1697	Y	4755.79	4.75579	7.68	110.0186714	5.709874481	13.10611822	1.531949284	291.7940401	42.03439355	59.08439	20.3986529	7.87184043	18.91485235	15.17291832	1.070850131	-3471	43.48652649	28	414667	5789581	0	0	0	0
1	4	W016N51D	51.25	-16.25	1941.88632	W016N51D20137	s	250	s250	01/07/2013	1	7	2013	1	21:26:00	21:55:00	Survey	f	a	0.48	51.4983	-16.0845	51.527	-16.1135	Y	3771.64	3.77164	7.68	87.25178667	4.528292733	10.39398328	1.214932978	231.411187	33.33592683	46.85766995	16.17742596	6.2428689	15.00067161	NA	1.068830582	-4435	43.37885284	28	412762	5678369	0	0	0	0
1	4	W010N55B	55.75	-10.25	1747.82581	W010N55B20138	s	647	s647	27/08/2013	27	8	2013	1	12:37:00	13:47:00	Survey	n	i	1.17	55.9645	-10.4195	55.8828	-10.4372	Y	9159.63	9.15963	7.68	211.8954645	10.99719248	25.24232454	2.950527406	561.9940042	80.95805192	113.7962685	39.28771341	15.16112914	36.42992011	14.01236482	0.504577545	-2261	50.32964325	29	421540	6178963	0	0	0	0
1	4	W016N52D	52.25	-16.25	1899.79668	W016N52D20139	s	837	s837	27/09/2013	27	9	2013	1	13:47:00	15:00:00	Survey	f	a	1.22	52.0853	-16.3108	52.0813	-16.4548	Y	9881.29	9.88129	7.68	228.5899585	11.86362237	27.23107798	3.182989022	606.2715236	87.33647321	122.7618739	42.38305335	16.35562087	39.30011489	15.17291832	1.070850131	-3683	62.81177521	28	414667	5789581	0	0	0	0
1	4	W013N51C	51.25	-13.75	1941.88632	W013N51C201310	s	927	s927	10/10/2013	10	10	2013	1	10:24:00	11:24:00	PreWatch	n	i	1	51.1025	-13.6675	51.0623	-13.5797	Y	7605.85	7.60585	7.68	175.950859	9.131698349	20.96037636	2.450018611	466.6608983	67.22484773	94.49258971	32.62319436	12.58929115	30.25018233	14.52024296	0.546247811	-1128	72.96022034	28	587238	5678369	0	0	0	0
1	4	W010N55B	55.75	-10.25	1747.82581	W010N55B20138	s	650	s650	27/08/2013	27	8	2013	1	15:36:00	16:33:00	Survey	v	o	0.95	55.7662	-10.4523	55.7123	-10.4668	Y	6062.45	6.06245	7.68	140.2464499	7.278670206	16.7070419	1.952854418	371.9648467	53.58340116	75.31790595	26.00321033	10.03463922	24.11173412	14.01236482	0.504577545	-2395	27.15734291	29	421540	6178963	0	0	0	0
1	4	W015N53B	53.75	-15.25	1835.53761	W015N53B20138	s	616	s616	14/08/2013	14	8	2013	1	08:35:00	08:51:00	Survey	n	i	0.27	53.5657	-15.0293	53.5822	-15.0455	Y	2125.86	2.12586	7.68	49.17881856	2.552338413	5.858491127	0.684787909	130.433189	18.78956082	26.41097606	9.118285443	3.518746477	8.455023104	15.17869426	0.911540061	-2835	62.49535751	28	483515	5955736	0	0	0	0
1	4	W018N53D	53.25	-18.25	1857.10517	W018N53D20138	s	581	s581	11/08/2013	11	8	2013	1	06:01:00	07:00:00	PreWatch	n	i	0.98	53.4178	-18.3965	53.4623	-18.4622	Y	6600.78	6.60078	7.68	152.700042	7.925000934	18.19059237	2.126263816	404.994549	58.34148252	82.00597885	28.31224115	10.92569425	26.25280002	14.58550494	0.79863641	-2434	55.2755928	27	683466	5903611	0	0	0	0
1	4	W019N53D	53.25	-19.25	1857.10517	W019N53D20137	s	490	s490	30/07/2013	30	7	2013	1	09:14:00	10:00:00	Survey	f	a	0.77	53.2538	-19.1967	53.2915	-19.2497	Y	5484.04	5.48404	7.68	126.8656159	6.584216423	15.11303254	1.76653369	336.4758924	48.47106102	68.1318674	23.52225883	9.077240002	21.81125704	NA	2.135774991	-2477	55.30164719	27	616759	5901510	0	0	0	0
1	4	W011N50A	50.75	-11.75	1962.7016	W011N50A20136	s	133	s133	19/06/2013	19	6	2013	1	11:37:00	12:36:00	Survey	f	a	0.98	50.9258	-11.6877	50.8857	-11.7768	Y	7700.92	7.70092	7.68	178.1501262	9.245838425	21.22236695	2.480642193	472.493845	68.06512186	95.67368341	33.03096231	12.7466488	30.6282932	NA	0.227721847	-1776	58.88158798	29	306013	5625631	0	0	0	0
1	4	W014N53C	53.25	-14.75	1857.10517	W014N53C201310	s	863	s863	01/10/2013	1	10	2013	1	14:22:00	15:13:00	Survey	n	i	0.85	53.1138	-14.6185	53.1488	-14.6403	Y	4160.23	4.16023	7.68	96.24107264	4.994828949	11.46484374	1.340103825	255.2527772	36.77046749	51.68527305	17.84413692	6.886052679	16.54616386	14.20251538	0.595927356	-452	77.05101013	28	516681	5900111	0	0	0	0
1	4	W016N53D	53.25	-16.25	1857.10517	W016N53D20138	s	612	s612	13/08/2013	13	8	2013	1	16:01:00	16:15:00	Survey	f	a	0.23	53.3075	-16.0383	53.2938	-16.0207	Y	1923.72	1.92372	7.68	44.50265761	2.309649679	5.301437333	0.619674948	118.0309678	17.00294527	23.89969217	8.251274572	3.18416697	7.651072661	15.08730727	0.728674147	-3239	49.1114006	28	416599	5900811	0	0	0	0
1	4	W019N53D	53.25	-19.25	1857.10517	W019N53D20137	s	489	s489	29/07/2013	29	7	2013	1	18:10:00	19:02:00	Survey	n	i	0.87	53.2028	-19.1263	53.247	-19.132	Y	4929.88	4.92988	7.68	114.0459574	5.918887162	13.58587394	1.588027019	302.4753003	43.5730916	61.2472023	21.14535532	8.159992907	19.6072436	NA	2.135774991	-2428	42.43434906	27	616759	5901510	0	0	0	0
1	4	W013N51A	51.75	-13.75	1920.91751	W013N51A20139	s	827	s827	26/09/2013	26	9	2013	1	13:02:00	14:00:00	Survey	n	i	0.97	51.9078	-13.6558	51.8608	-13.723	Y	6981.09	6.98109	7.68	161.4978742	8.381600859	19.23864563	2.248768773	428.3283609	61.70285748	86.73076363	29.94345448	11.55517949	27.76536879	15.45264015	0.896789277	-473	13.34011936	28	586289	5733972	0	0	0	0
1	4	W012N50C	50.25	-12.75	1983.36184	W012N50C20139	s	819	s819	25/09/2013	25	9	2013	1	12:02:00	13:01:00	Survey	n	i	0.98	50.3133	-12.9898	50.3773	-13.0175	Y	7386.45	7.38645	7.68	170.8753886	8.868285797	20.35575431	2.379345487	453.1996194	65.28567401	91.7668608	31.68214719	12.22614103	29.37758298	16.69891962	0.660211686	-2505	35.79624176	28	660406	5568850	0	0	0	0
1	4	W019N54D	54.25	-19.25	1813.82428	W019N54D20138	s	590	s590	11/08/2013	11	8	2013	1	18:20:00	19:20:00	Survey	f	a	1	54.0547	-19.2948	54.1055	-19.3678	Y	7405.51	7.40551	7.68	171.3163154	8.891169521	20.4082803	2.38548515	454.3690557	65.45413719	92.003656	31.7638998	12.25768937	29.4533889	13.93716959	0.808695846	-1521	32.69705582	27	614018	6012751	0	0	0	0
1	4	W013N50D	50.25	-13.25	1983.36184	W013N50D20139	s	820	s820	25/09/2013	25	9	2013	1	13:36:00	14:44:00	Survey	n	i	1.13	50.415	-13.0428	50.485	-13.041	Y	7787.73	7.78773	7.68	180.158379	9.350065022	21.4616027	2.508606006	477.8201793	68.83240266	96.75219484	33.40331413	12.89033938	30.97355815	16.73418824	0.612408472	-2480	32.97897339	28	624762	5567893	0	1	0	0
1	4	W016N56A	56.75	-16.75	1703.12776	W016N56A20139	s	689	s689	10/09/2013	10	9	2013	1	08:56:00	10:13:00	Survey	n	i	1.28	56.9407	-16.9587	56.9047	-16.823	Y	9183.11	9.18311	7.68	212.4385956	11.02538052	25.30702575	2.958090208	563.4345092	81.16557274	114.0879514	39.38841581	15.1999902	36.52330138	12.7880316	1.017724333	-1029	55.77453613	28	392986	6290925	0	0	0	0
1	4	W013N50A	50.75	-13.75	1962.7016	W013N50A20137	s	286	s286	05/07/2013	5	7	2013	1	18:10:00	19:12:00	PreWatch	n	i	1.03	50.852	-13.6725	50.8035	-13.5915	Y	7853.69	7.85369	7.68	181.6842496	9.429256393	21.64337403	2.529852911	481.8671282	69.41539041	97.57164786	33.68622706	12.99951548	31.23589398	NA	1.157958281	-2109	86.21072388	28	588181	5622769	0	0	0	0
1	4	W013N50A	50.75	-13.75	1962.7016	W013N50A20137	s	285	s285	05/07/2013	5	7	2013	1	16:13:00	17:28:00	Survey	v	o	1.25	50.927	-13.7985	50.8835	-13.7215	Y	7263.16	7.26316	7.68	168.0232443	8.720261962	20.01598889	2.339630952	445.6350971	64.19596656	90.23514621	31.15332877	12.02207	28.88723082	NA	1.157958281	-1050	73.30236053	28	588181	5622769	0	1	1	0
1	4	W012N55D	55.25	-12.25	1769.96676	W012N55D20138	s	643	s643	26/08/2013	26	8	2013	1	15:52:00	16:50:00	Survey	f	a	0.97	55.4615	-12.2458	55.502	-12.151	Y	7502.06	7.50206	7.68	173.5498204	9.007086507	20.6743495	2.416585473	460.2928086	66.3074924	93.20313673	32.1780158	12.41749674	29.83738607	14.26064713	0.935877171	-2868	6.51589632	28	674795	6126059	0	0	0	0
1	4	W014N53C	53.25	-14.75	1857.10517	W014N53C201310	s	864	s864	01/10/2013	1	10	2013	1	15:13:00	15:42:00	Survey	n	i	0.48	53.1488	-14.6403	53.1327	-14.6833	Y	3393.68	3.39368	7.68	78.50804095	4.074499846	9.352373131	1.093181145	208.2208244	29.99526948	42.16193172	14.55624084	5.617253537	13.49742545	14.20251538	0.595927356	-564	58.25853729	28	516681	5900111	0	0	0	0
1	4	W011N49A	49.75	-11.75	2003.86554	W011N49A20136	s	81	s81	10/06/2013	10	6	2013	1	20:24:00	21:12:00	Survey	f	a	0.8	49.812	-11.9158	49.7225	-11.8518	Y	10970.51	10.97051	7.68	253.7876316	13.17135995	30.23278378	3.533852715	673.1013695	96.96363513	136.2940237	47.05497478	18.15851541	43.63219465	NA	0.413918714	-1207	63.67019272	29	301908	5514465	0	0	0	0
1	4	W015N51D	51.25	-15.25	1941.88632	W015N51D20139	s	788	s788	20/09/2013	20	9	2013	1	15:01:00	16:00:00	Survey	n	i	0.98	51.3938	-15.2555	51.3948	-15.1313	Y	8642.84	8.64284	7.68	199.9401011	10.3767194	23.81812623	2.784055569	530.2857158	76.39034013	107.3757642	37.0710596	14.3057224	34.37451769	16.10312776	0.717308692	-3229	80.42644501	28	482552	5677656	0	0	0	0
1	4	W011N50A	50.75	-11.75	1962.7016	W011N50A20136	s	136	s136	19/06/2013	19	6	2013	1	14:38:00	15:39:00	Survey	f	a	1.02	50.8022	-11.9605	50.7603	-12.0522	Y	7965.75	7.96575	7.68	184.2766958	9.563802124	21.95220257	2.565951294	488.7428734	70.40585838	98.9638943	34.16689466	13.18500511	31.68158985	NA	0.227721847	-2051	43.20492172	29	306013	5625631	0	0	0	0
1	4	W013N50A	50.75	-13.75	1962.7016	W013N50A20137	s	288	s288	05/07/2013	5	7	2013	1	20:03:00	20:27:00	Survey	s	o	0.4	50.7618	-13.5223	50.7432	-13.4917	Y	2999.27	2.99927	7.68	69.3840479	3.600972449	8.265465517	0.966134577	184.021961	26.50927508	37.26198558	12.86455373	4.964431461	11.92877978	NA	1.157958281	-2495	74.98880005	28	588181	5622769	0	0	0	0
1	4	W017N53D	53.25	-17.25	1857.10517	W017N53D20138	s	557	s557	07/08/2013	7	8	2013	1	18:10:00	19:00:00	Survey	f	a	0.83	53.38	-17.426	53.34	-17.372	Y	5722.16	5.72216	7.68	132.3743791	6.870116496	15.76927116	1.843240176	351.0863601	50.57573698	71.09029169	24.54364316	9.47139223	22.75832994	14.51323812	0.816382077	-2668	59.23690033	28	349886	5902444	0	0	0	0
1	4	W008N51B	51.75	-8.25	1920.91751	W008N51B20136	s	92	s92	12/06/2013	12	6	2013	1	11:21:00	11:57:00	Survey	n	i	0.6	51.525	-8.4797	51.603	-8.3502	Y	11789.48	11.78948	7.68	272.7332899	14.15462333	32.48971012	3.797660552	723.3494783	104.2021438	146.4685936	50.56770497	19.51407804	46.88941598	NA	0.809569045	-68	27.93421555	29	551774	5733499	0	0	0	0
1	4	W016N56A	56.75	-16.75	1703.12776	W016N56A20139	s	691	s691	10/09/2013	10	9	2013	1	11:28:00	11:48:00	Survey	n	i	0.33	56.8263	-16.742	56.8068	-16.722	Y	2491.4	2.4914	7.68	57.63508275	2.991211256	6.865854666	0.802536721	152.8610866	22.02041219	30.95232532	10.68616838	4.123792525	9.908858199	12.7880316	1.017724333	-892	68.75080872	28	392986	6290925	0	0	0	0
1	4	W016N53A	53.75	-16.75	1835.53761	W016N53A20138	s	600	s600	13/08/2013	13	8	2013	1	08:08:00	09:08:00	Survey	f	a	1	53.7612	-16.6553	53.7015	-16.5732	Y	8573.68	8.57368	7.68	198.3403418	10.29369326	23.62755281	2.761779803	526.0427973	75.77909547	106.51663	36.77444689	14.19125956	34.09946668	14.17714047	0.846595807	-2389	15.92581463	28	384607	5957128	0	0	0	0
1	4	W015N52C	52.25	-15.75	1899.79668	W015N52C20138	s	560	s560	09/08/2013	9	8	2013	1	08:01:00	09:08:00	Survey	n	i	1.12	52.1697	-15.8735	52.1083	-15.906	Y	7178.14	7.17814	7.68	166.0564701	8.618188067	19.78169433	2.312244705	440.4187733	63.44452006	89.17891042	30.78866752	11.88134722	28.54909106	15.25039275	0.694059789	-3352	43.20492172	28	448800	5789109	0	0	0	0
1	4	W015N52C	52.25	-15.75	1899.79668	W015N52C20138	s	561	s561	09/08/2013	9	8	2013	1	09:08:00	09:37:00	Survey	n	i	0.48	52.1083	-15.906	52.0988	-15.9585	Y	3749.36	3.74936	7.68	86.73630017	4.501539427	10.33257528	1.207755113	230.0440019	33.13899021	46.58083326	16.08184919	6.20598582	14.91205306	15.25039275	0.694059789	-3352	43.20492172	28	448800	5789109	0	0	0	0
1	4	W010N55B	55.75	-10.25	1747.82581	W010N55B20138	s	649	s649	27/08/2013	27	8	2013	1	15:04:00	15:36:00	PreWatch	n	i	0.53	55.7662	-10.4523	55.7662	-10.4523	Y	0	0	7.68	85.50445312	4.437607624	10.18582989	1.190602323	226.776869	0	45.91928254	15.85345141	6.117847113	0	14.01236482	0.504577545	-2389	34.33302307	29	421540	6178963	0	0	0	0
1	4	W016N52D	52.25	-16.25	1899.79668	W016N52D20139	s	835	s835	27/09/2013	27	9	2013	1	12:35:00	12:42:00	Survey	f	a	0.12	52.0887	-16.1697	52.0885	-16.1815	Y	811.3	0.8113	7.68	18.7682312	0.974055068	2.235790106	0.261337262	49.77753266	7.170718334	10.07928452	3.479833277	1.342867709	3.226716672	15.17291832	1.070850131	-3529	50.06563568	28	414667	5789581	0	0	0	0
1	4	W013N50A	50.75	-13.75	1962.7016	W013N50A20137	s	284	s284	05/07/2013	5	7	2013	1	15:39:00	16:13:00	PreWatch	n	i	0.57	50.9467	-13.8315	50.927	-13.7985	Y	3188.67	3.18867	7.68	73.76537084	3.828359344	8.787396346	1.027142081	195.6422061	28.18326514	39.61492977	13.67689845	5.277915297	12.68205043	NA	1.157958281	-894	68.20375061	28	588181	5622769	0	0	0	0
1	4	W019N54D	54.25	-19.25	1813.82428	W019N54D20138	s	591	s591	11/08/2013	11	8	2013	1	19:20:00	20:20:00	Survey	f	a	1	54.1055	-19.3678	54.1533	-19.4368	Y	6978.07	6.97807	7.68	161.4279412	8.377971399	19.23031478	2.247794996	428.1428831	61.67615174	86.69320687	29.93048816	11.55017579	27.7533516	13.93716959	0.808695846	-1385	60.36340714	27	614018	6012751	1	0	0	2
1	4	W011N50D	50.25	-11.25	1983.36184	W011N50D201310	s	935	s935	11/10/2013	11	10	2013	1	10:12:00	11:00:00	Survey	f	a	0.8	50.2662	-11.4308	50.2352	-11.3508	Y	6666.81	6.66681	7.68	154.2275088	8.004275147	18.37255385	2.147532949	409.0457314	58.92508454	82.8262891	28.59545003	11.03498456	26.51541225	15.5528126	0.521494862	-1298	72.72444153	29	339594	5568850	0	0	0	0
1	4	W011N55A	55.75	-11.75	1747.82581	W011N55A20138	s	646	s646	26/08/2013	26	8	2013	1	19:38:00	20:28:00	Survey	f	a	0.83	55.6113	-11.8747	55.6445	-11.7918	Y	6392.2	6.3922	7.68	147.8747618	7.674573035	17.61577454	2.059074451	392.1968301	56.49792005	79.41461196	27.41758194	10.58044524	25.42322431	14.39467569	0.643652147	-2824	14.51489544	29	327407	6181681	0	0	0	0
1	4	W016N53A	53.75	-16.75	1835.53761	W016N53A20138	s	603	s603	13/08/2013	13	8	2013	1	09:31:00	10:08:00	Survey	f	a	0.62	53.6782	-16.5412	53.6417	-16.4908	Y	5251.22	5.25122	7.68	121.4796923	6.304691617	14.47142734	1.691537676	322.1912224	46.41327368	65.23941281	22.52365027	8.691876948	20.88528333	14.17714047	0.846595807	-2493	58.69285965	28	384607	5957128	0	0	0	0
1	4	W015N50B	50.75	-15.25	1962.7016	W015N50B20136	s	241	s241	30/06/2013	30	6	2013	1	19:19:00	20:34:00	Survey	f	a	1.25	50.6137	-15.3808	50.6622	-15.2783	Y	9038.08	9.03808	7.68	209.0835727	10.85125771	24.90735425	2.911373365	554.5362405	79.88372357	112.2861711	38.76635823	14.95993817	35.94648832	NA	1.002642155	-4016	54.75686646	28	482364	5622054	0	0	0	0
1	4	W016N53A	53.75	-16.75	1835.53761	W016N53A20138	s	601	s601	13/08/2013	13	8	2013	1	09:08:00	09:25:00	Survey	f	a	0.28	53.7015	-16.5732	53.6848	-16.5503	Y	2390.81	2.39081	7.68	55.30802544	2.870438982	6.588640919	0.770133732	146.6892119	21.13133146	29.70260325	10.25470676	3.95729148	9.508785085	14.17714047	0.846595807	-2456	31.10091209	28	384607	5957128	0	0	0	0
1	4	W013N52A	52.75	-13.75	1878.52538	W013N52A201310	s	920	s920	09/10/2013	9	10	2013	1	11:45:00	12:45:00	Survey	n	i	1	52.635	-13.7727	52.5765	-13.8475	Y	8251.06	8.25106	7.68	190.8768801	9.906346016	22.73845817	2.657855218	506.2480334	72.92757791	102.508455	35.39064029	13.65724857	32.81632615	13.76441749	0.330058261	-291	25.37306213	28	584370	5845193	0	0	0	0
1	4	W018N53A	53.75	-18.75	1835.53761	W018N53A20138	s	584	s584	11/08/2013	11	8	2013	1	08:51:00	09:02:00	Survey	f	a	0.18	53.5552	-18.5903	53.5647	-18.6035	Y	1370.83	1.37083	7.68	31.71223993	1.645837995	3.777762087	0.44157544	84.10792909	12.11617431	17.03073059	5.879792647	2.269012062	5.45209836	14.49315758	1.098656081	-2436	45.39403152	27	648357	5958057	0	0	0	0
1	4	W022N55D	55.25	-22.25	1769.96676	W022N55D20138	s	506	s506	01/08/2013	1	8	2013	1	08:16:00	09:09:00	Survey	n	i	0.88	55.1333	-22.2268	55.1025	-22.1392	Y	6562.9	6.5629	7.68	151.823671	7.879518032	18.08619352	2.114060834	402.6702178	58.00666418	81.53533287	28.14975248	10.86298986	26.10213674	13.02889964	1.30017178	-2721	56.05119705	27	420539	6123324	0	1	1	0
1	5	W011N53D	53.25	-11.25	1857.10517	W011N53D20136	s	113	s113	17/06/2013	17	6	2013	1	10:17:00	11:18:00	Survey	n	i	1.02	53.2465	-11.2477	53.2655	-11.1418	Y	7372.98	7.37298	7.68	170.5637324	8.85211111	20.31862786	2.375005847	452.3730378	65.16660962	91.59948908	31.62436277	12.20384202	29.32400577	NA	0.593028486	-142	1.21503282	29	349886	5902444	0	0	0	0
1	5	W024N57D	57.25	-24.25	1680.574	W024N57D20138	s	524	s524	04/08/2013	4	8	2013	1	10:15:00	11:15:00	Survey	f	a	1	57.2722	-24.3868	57.237	-24.2878	Y	7144.35	7.14435	7.68	165.2747387	8.577616882	19.68856956	2.301359528	438.3454475	63.1458559	88.75908968	30.64372606	11.8254143	28.41469663	11.91497514	2.122754441	-2128	11.97469616	26	665908	6348565	0	0	0	0
1	5	W016N53B	53.75	-16.25	1835.53761	W016N53B20138	s	606	s606	13/08/2013	13	8	2013	1	12:06:00	13:15:00	Survey	f	a	1.15	53.5203	-16.3257	53.454	-16.2358	Y	9490.03	9.49003	7.68	219.5388363	11.39387691	26.15285121	3.056957141	582.2659301	83.87832031	117.9010623	40.7048773	15.70801271	37.74399747	14.26772359	0.920316625	-2873	60.05195618	28	417575	5956432	0	0	0	0
1	5	W017N54C	54.25	-17.75	1813.82428	W017N54C20139	s	665	s665	04/09/2013	4	9	2013	1	15:47:00	16:46:00	Survey	f	a	0.98	54.0015	-17.6485	54.0512	-17.7187	Y	7190.64	7.19064	7.68	166.3455709	8.633192154	19.81613385	2.316270276	441.1855333	63.55498895	89.33416906	30.84226995	11.90203239	28.59880042	14.22319492	0.891979598	-2440	9.7035265	28	320842	6014828	0	0	0	0
1	5	W009N48C	48.25	-9.75	2064.42274	W009N48C20136	s	160	s160	22/06/2013	22	6	2013	1	11:37:00	12:07:00	Survey	n	i	0.5	48.1418	-9.9645	48.0802	-9.8602	Y	8734.61	8.73461	7.68	202.0632038	10.4869066	24.07104362	2.813618603	535.9166573	77.20148069	108.5159545	37.46470583	14.45763049	34.73951887	NA	1.227692032	-2313	86.75502014	29	444324	5344359	0	0	0	0
1	5	W013N54B	54.75	-13.25	1791.96679	W013N54B20138	s	660	s660	28/08/2013	28	8	2013	1	20:15:00	20:38:00	Survey	f	a	0.38	54.5323	-13.0637	54.516	-13.1008	Y	3016.11	3.01611	7.68	69.77361809	3.621190807	8.311873576	0.971559127	185.055188	26.65811662	37.47120022	12.93678427	4.992305225	11.99575627	14.39289496	0.760535616	-2952	2.42897367	28	612634	6068377	0	0	0	0
1	5	W022N56D	56.25	-22.25	1725.54559	W022N56D20138	s	532	s532	05/08/2013	5	8	2013	1	08:05:00	09:30:00	Survey	f	a	1.42	56.4058	-22.059	56.3485	-21.9128	Y	11059.35	11.05935	7.68	255.8428226	13.27802259	30.4776111	3.562470115	678.5521941	97.7488538	137.3977428	47.43602944	18.30556441	43.98553139	12.33217778	2.054649344	-1439	13.94188118	27	422547	6234607	0	0	0	0
1	5	W015N51D	51.25	-15.25	1941.88632	W015N51D20137	s	258	s258	03/07/2013	3	7	2013	1	12:32:00	12:40:00	Survey	n	i	0.13	51.4177	-15.19	51.4203	-15.2028	Y	940.74	0.94074	7.68	21.76272357	1.129466648	2.592512929	0.303033916	57.71959392	8.31479759	11.6874457	4.035044586	1.557123761	3.741535335	NA	1.126883563	-2397	88.60852051	28	482552	5677656	0	0	0	0
1	5	W014N50B	50.75	-14.25	1962.7016	W014N50B20136	s	30	s30	06/06/2013	6	6	2013	1	07:51:00	08:32:00	Survey	n	i	0.68	50.7922	-14.429	50.841	-14.3793	Y	6462.43	6.46243	7.68	149.4994592	7.758893434	17.80931874	2.081697466	396.5058898	57.11865734	80.28713891	27.71881843	10.69669241	25.70254686	NA	0.47400977	-926	56.26557922	28	552909	5622293	0	0	0	0
1	5	W016N56A	56.75	-16.75	1703.12776	W016N56A20139	s	692	s692	10/09/2013	10	9	2013	1	12:07:00	13:07:00	Survey	n	i	1	56.7852	-16.6998	56.721	-16.6343	Y	8192.11	8.19211	7.68	189.5131994	9.835572157	22.57600791	2.638866716	502.631248	72.40655297	101.7761044	35.13779911	13.55967716	32.58187267	12.7880316	1.017724333	-829	54.23600006	28	392986	6290925	0	0	0	0
1	5	W017N52A	52.75	-17.75	1878.52538	W017N52A20138	s	574	s574	10/08/2013	10	8	2013	1	09:51:00	10:15:00	Survey	f	a	0.4	52.9212	-17.7275	52.9417	-17.7712	Y	3718.39	3.71839	7.68	86.01973622	4.464350374	10.24721366	1.197777356	228.1435146	32.86523755	46.19601	15.94899047	6.15471564	14.78886843	15.27959104	0.770429581	-3745	34.78974915	28	314401	5848007	0	0	0	0
1	5	W014N53A	53.75	-14.75	1835.53761	W014N53A20138	s	661	s661	29/08/2013	29	8	2013	1	12:05:00	13:15:00	PreWatch	n	i	1.17	53.9597	-14.6507	54.021	-14.7423	Y	9096.92	9.09692	7.68	210.4447319	10.9219007	25.06950412	2.930326756	558.1463381	80.40378069	113.0171675	39.01873188	15.05732916	36.18050628	14.96227276	0.985113142	-2936	20.59789467	28	516485	5955736	0	0	0	0
1	5	W014N54C	54.25	-14.75	1813.82428	W014N54C20138	s	662	s662	29/08/2013	29	8	2013	1	13:15:00	13:35:00	Survey	s	o	0.33	54.021	-14.7423	54.0362	-14.7632	Y	2171.09	2.17109	7.68	50.22519855	2.606644635	5.983142513	0.699358173	133.208422	19.18933824	26.97292361	9.312295623	3.593615008	8.634917	14.48918873	0.758066865	-2919	50.55415726	28	516289	6011366	0	0	0	0
1	5	W011N52C	52.25	-11.75	1899.79668	W011N52C201310	s	886	s886	05/10/2013	5	10	2013	1	15:03:00	16:07:00	Survey	s	o	1.07	52.1932	-11.9705	52.2712	-11.1168	Y	7342.54	7.34254	7.68	169.8596321	8.815568911	20.23475099	2.365201639	450.5056069	64.89758016	91.22135931	31.49381495	12.15346362	29.20294651	14.75626679	0.527677899	-377	47.99491119	29	312282	5792408	0	0	0	0
1	5	W016N50A	50.75	-16.75	1962.7016	W016N50A20136	s	215	s215	28/06/2013	28	6	2013	1	19:31:00	20:35:00	Survey	f	a	1.07	50.6585	-16.8927	50.6158	-16.9795	Y	7762.91	7.76291	7.68	179.5841563	9.320263354	21.39319766	2.500610271	476.2972125	68.61302048	96.44381444	33.29684701	12.84925372	30.87483943	NA	0.495183338	-4690	73.21000671	28	376548	5623485	0	0	0	0
1	5	W015N50A	50.75	-15.75	1962.7016	W015N50A20136	s	239	s239	30/06/2013	30	6	2013	1	17:47:00	18:56:00	PreWatch	n	i	1.15	50.5492	-15.516	50.5992	-15.4123	Y	9212.16	9.21216	7.68	213.1106042	11.06025719	25.38707965	2.967447557	565.2168257	81.42232881	114.4488467	39.51301347	15.24807244	36.6388378	NA	0.433371987	-4242	48.36402512	28	447091	5622293	0	0	0	0
1	5	W009N48C	48.25	-9.75	2064.42274	W009N48C20136	s	161	s161	22/06/2013	22	6	2013	1	12:37:00	13:36:00	Survey	n	i	0.98	48.0192	-9.7538	47.9032	-9.5568	Y	19565.46	19.56546	7.68	452.6199562	23.49058669	53.91894467	6.302483106	1200.449015	172.9307138	243.0748679	83.9206406	32.38497635	77.81625095	NA	1.227692032	-1948	87.60870361	29	444324	5344359	0	1	1	0
1	5	W013N50D	50.25	-13.25	1983.36184	W013N50D20136	s	148	s148	20/06/2013	20	6	2013	1	18:34:00	19:40:00	Survey	n	i	1.1	50.0925	-13.2387	50.1362	-13.1472	Y	8150.03	8.15003	7.68	188.539806	9.785053875	22.46005115	2.62531275	500.0495917	72.03463914	101.2533535	34.95732143	13.49003082	32.41451698	NA	0.283509167	-2676	21.9209404	28	624762	5567893	0	0	0	0
1	5	W010N53C	53.25	-10.75	1857.10517	W010N53C201310	s	892	s892	06/10/2013	6	10	2013	1	10:06:00	10:15:00	Survey	n	i	0.15	53.3542	-10.7448	53.3438	-10.7385	Y	1224.93	1.22493	7.68	28.33699821	1.470665851	3.375682	0.394577062	75.1560357	10.82661792	15.21809192	5.253986287	2.02751338	4.871817149	13.8758296	0.510688264	-116	9.7035265	29	383241	5901510	0	0	0	0
1	5	W020N54B	54.75	-20.25	1791.96679	W020N54B20139	s	704	s704	12/09/2013	12	9	2013	1	10:01:00	11:03:00	Survey	f	a	1.03	54.5925	-20.1528	54.543	-20.2488	Y	8301.62	8.30162	7.68	192.0464698	9.967046714	22.87778707	2.674141109	509.3500459	73.37444724	103.1365711	35.60749488	13.74093276	33.01741071	13.56288739	0.889004474	-2036	80.2742691	27	548274	6067230	0	0	0	0
1	5	W012N49A	49.75	-12.75	2003.86554	W012N49A20136	s	154	s154	21/06/2013	21	6	2013	1	18:50:00	20:31:00	Survey	n	i	1.68	49.7292	-12.6482	49.6398	-12.5215	Y	13500.95	13.50095	7.68	312.3258741	16.20944442	37.20622853	4.348965437	828.357837	119.3291096	167.7313816	57.90859876	22.34692905	53.69632573	NA	0.334719229	-2059	67.38373566	28	662079	5513265	0	0	0	0
1	5	W015N50D	50.25	-15.25	1983.36184	W015N50D20136	s	237	s237	30/06/2013	30	6	2013	1	16:04:00	16:36:00	Survey	n	i	0.53	50.4868	-15.4405	50.4858	-15.4882	Y	3384.73	3.38473	7.68	78.30101817	4.063755542	9.327711271	1.090298467	207.6717538	29.91616869	42.05075227	14.51785657	5.602441048	13.46183127	NA	0.984103083	-4292	30.84839439	28	482176	5566457	0	0	0	0
1	5	W012N54A	54.75	-12.75	1791.96679	W012N54A20138	s	659	s659	28/08/2013	28	8	2013	1	19:09:00	20:15:00	Survey	f	a	1.1	54.581	-12.952	54.5323	-13.0637	Y	9030.08	9.03008	7.68	208.8983418	10.84164439	24.88528838	2.908794127	554.0449668	79.81298407	112.1866947	38.73201441	14.94668489	35.91465658	14.60480323	0.967283888	-2952	7.05006266	28	644810	6069295	0	0	0	0
1	5	W019N54A	54.75	-19.75	1791.96679	W019N54A20138	s	547	s547	06/08/2013	6	8	2013	1	13:23:00	14:24:00	Survey	f	a	1.02	54.88	-19.547	54.8258	-19.4665	Y	7943.05	7.94305	7.68	183.7514238	9.536540957	21.88962886	2.558637171	487.3497349	70.2051963	98.68180239	34.06950354	13.14742188	31.59129489	13.92758659	2.05054964	-1446	30.57579803	27	580455	6067689	0	0	0	0
1	5	W011N52D	52.25	-11.25	1899.79668	W011N52D201310	s	882	s882	04/10/2013	4	10	2013	1	17:39:00	18:00:00	Survey	n	i	0.35	52.4277	-11.075	52.3998	-11.0825	Y	3138.92	3.13892	7.68	72.61461194	3.768635946	8.650310687	1.011118398	192.590137	27.74357273	38.9969266	13.46353529	5.195578451	12.48419538	14.31009222	0.573782455	-123	3.83710027	29	346408	5791230	0	0	0	0
1	5	W015N50B	50.75	-15.25	1962.7016	W015N50B20136	s	240	s240	30/06/2013	30	6	2013	1	18:56:00	19:19:00	Survey	s	o	0.38	50.5992	-15.4123	50.6137	-15.3808	Y	2752.11	2.75211	7.68	63.66627248	3.304224819	7.584328037	0.886517709	168.8571461	24.32472053	34.1913134	11.80441626	4.555324396	10.94576271	NA	1.002642155	-4119	68.2349472	28	482364	5622054	0	0	0	0
1	5	W013N53C	53.25	-13.75	1857.10517	W013N53C201310	s	912	s912	08/10/2013	8	10	2013	1	12:08:00	12:22:00	Survey	f	a	0.23	53.0283	-13.66	53.0277	-13.6863	Y	1768.36	1.76836	7.68	40.90857182	2.123119716	4.87328716	0.569629287	108.4986512	15.62977599	21.96952555	7.584892153	2.927009985	7.033166893	13.50040218	0.349945952	-193	1.21503282	28	583401	5900811	0	0	0	0
1	5	W017N53C	53.25	-17.75	1857.10517	W017N53C20138	s	578	s578	10/08/2013	10	8	2013	1	13:30:00	14:10:00	Survey	f	a	0.67	53.1068	-17.977	53.1432	-18.0255	Y	5185.67	5.18567	7.68	119.963214	6.225987696	14.29077488	1.670421552	318.1691839	45.83389208	64.42500381	22.24247877	8.583372862	20.62457021	14.85007334	0.752177791	-3311	76.99650574	28	316534	5903611	0	0	0	0
1	5	W018N53D	53.25	-18.25	1857.10517	W018N53D20138	s	579	s579	10/08/2013	10	8	2013	1	15:01:00	15:46:00	Survey	f	a	0.75	53.187	-18.0852	53.225	-18.137	Y	5466.22	5.46622	7.68	126.4533748	6.562821462	15.06392378	1.760793459	335.3825369	48.31355768	67.91047756	23.44582486	9.047744131	21.74038288	14.58550494	0.79863641	-2935	76.01446533	27	683466	5903611	0	0	0	0
1	5	W016N50A	50.75	-16.75	1962.7016	W016N50A20136	s	214	s214	28/06/2013	28	6	2013	1	18:30:00	19:31:00	Survey	f	a	1.02	50.6998	-16.808	50.6585	-16.8927	Y	7546.75	7.54675	7.68	174.5837313	9.060745598	20.79751549	2.430982113	463.034971	66.70250142	93.75838793	32.36971409	12.49147311	30.01513425	NA	0.495183338	-4693	34.17789078	28	376548	5623485	0	0	0	0
1	5	W024N56C	56.25	-24.75	1725.54559	W024N56C20138	s	517	s517	02/08/2013	2	8	2013	1	12:50:00	13:40:00	Survey	f	a	0.83	56.3312	-24.6542	56.3598	-24.7273	Y	5536.94	5.53694	7.68	128.0893845	6.647728962	15.25881558	1.783573992	339.7215995	48.93862145	68.78907968	23.74915878	9.164800696	22.02165229	12.76739374	1.950519331	-1439	12.31804466	26	639407	6236181	0	0	0	0
1	5	W014N50B	50.75	-14.25	1962.7016	W014N50B20136	s	31	s31	06/06/2013	6	6	2013	1	08:32:00	09:08:00	Survey	n	i	0.6	50.841	-14.3793	50.8688	-14.3473	Y	3829.46	3.82946	7.68	88.58923389	4.597705095	10.55330843	1.233556193	234.9583952	33.84694651	47.57593216	16.42540316	6.338563303	15.23062287	NA	0.47400977	-853	22.19412994	28	552909	5622293	0	0	0	0
1	5	W015N51C	51.25	-15.75	1941.88632	W015N51C20137	s	272	s272	04/07/2013	4	7	2013	1	18:48:00	19:45:00	Survey	n	i	0.95	51.434	-15.8038	51.4043	-15.7098	Y	7324.74	7.32474	7.68	169.4477896	8.794194639	20.18568972	2.359466959	449.4133088	64.74024136	91.00018354	31.41745489	12.12399627	29.13214639	NA	1.136774641	-4236	42.3727951	28	447656	5677894	0	0	0	0
1	5	W023N57C	57.25	-23.75	1680.574	W023N57C20138	s	527	s527	04/08/2013	4	8	2013	1	14:09:00	14:56:00	Survey	f	a	0.78	57.12	-23.9613	57.0907	-23.8803	Y	5896.22	5.89622	7.68	136.4009017	7.079089557	16.24893593	1.899307281	361.7655955	52.1141566	73.25269402	25.29020404	9.759490085	23.45059591	11.61441788	2.110142639	-2058	23.61711693	27	334092	6348565	0	0	0	0
1	5	W011N52B	52.75	-11.25	1878.52538	W011N52B201310	s	881	s881	04/10/2013	4	10	2013	1	16:00:00	17:03:00	Survey	n	i	1.05	52.6088	-11.0252	52.4832	-11.0643	Y	14234.09	14.23409	7.68	329.2860578	17.08966337	39.22663261	4.585126634	873.3400245	125.8090197	176.8396729	61.05320045	23.56043088	56.61218901	14.10787047	0.497723681	-124	3.83710027	29	348141	5846835	0	1	1	0
1	5	W019N54A	54.75	-19.75	1791.96679	W019N54A20138	s	546	s546	06/08/2013	6	8	2013	1	13:03:00	13:23:00	Survey	f	a	0.33	54.898	-19.5738	54.88	-19.547	Y	2642	2.642	7.68	61.11895996	3.172021489	7.280876099	0.851047788	162.1011055	23.35149219	32.82330555	11.33211694	4.373064082	10.50782442	13.92758659	2.05054964	-1467	2.71526861	27	580455	6067689	0	0	0	0
1	5	W010N53C	53.25	-10.75	1857.10517	W010N53C201310	s	895	s895	06/10/2013	6	10	2013	1	12:11:00	12:42:00	PreWatch	n	i	0.52	53.2317	-10.6478	53.1887	-10.6277	Y	4971.54	4.97154	7.68	115.0096346	5.968901185	13.70067325	1.601445693	305.0311872	43.94129321	61.76473523	21.32403153	8.228944057	19.77292886	13.8758296	0.510688264	-115	7.05006266	29	383241	5901510	0	0	0	0
1	5	W011N50D	50.25	-11.25	1983.36184	W011N50D201310	s	936	s936	11/10/2013	11	10	2013	1	11:41:00	12:48:00	Survey	f	a	1.12	50.2135	-11.2948	50.1702	-11.1832	Y	9317.72	9.31772	7.68	215.5525431	11.18699172	25.67797882	3.001450208	571.6933919	82.35531956	115.7602647	39.96577538	15.42279326	37.05866977	15.5528126	0.521494862	-952	71.67953491	29	339594	5568850	1	0	0	1
1	5	W011N52D	52.25	-11.25	1899.79668	W011N52D201310	s	883	s883	05/10/2013	5	10	2013	1	07:36:00	08:42:00	Survey	n	i	1.1	52.1398	-11.171	52.0588	-11.2438	Y	10302.45	10.30245	7.68	238.3329841	12.36927702	28.39172867	3.318655277	632.1121993	91.05893916	127.994265	44.1895158	17.05273475	40.97516923	14.31009222	0.573782455	-147	9.63000298	29	346408	5791230	0	0	0	0
1	5	W011N52D	52.25	-11.25	1899.79668	W011N52D201310	s	884	s884	05/10/2013	5	10	2013	1	09:11:00	10:11:00	Survey	n	i	1	52.0402	-11.2608	51.9715	-11.3103	Y	8362.37	8.36237	7.68	193.4518604	10.03998528	23.04520607	2.693710398	513.0774552	73.91139487	103.8913216	35.86806952	13.84148852	33.25902916	14.31009222	0.573782455	-167	14.46815681	29	346408	5791230	0	0	0	0
1	5	W016N53B	53.75	-16.25	1835.53761	W016N53B20138	s	605	s605	13/08/2013	13	8	2013	1	11:54:00	12:06:00	Survey	f	a	0.2	53.5327	-16.3425	53.5203	-16.3257	Y	1769.3	1.7693	7.68	40.93022489	2.124243492	4.875866611	0.569930794	108.5560799	15.63806657	21.98115411	7.588906866	2.928559263	7.036897531	14.26772359	0.920316625	-2806	66.3306427	28	417575	5956432	0	0	0	0
1	5	W016N53B	53.75	-16.25	1835.53761	W016N53B20138	s	604	s604	13/08/2013	13	8	2013	1	11:20:00	11:54:00	Survey	f	a	0.57	53.5685	-16.3913	53.5327	-16.3425	Y	5136.27	5.13627	7.68	118.8204593	6.166679711	14.15464273	1.654509324	315.1383438	45.39727549	63.81129923	22.03059969	8.501608719	20.42809924	14.26772359	0.920316625	-2708	59.5062294	28	417575	5956432	0	0	0	0
1	5	W016N56A	56.75	-16.75	1703.12776	W016N56A20139	s	694	s694	10/09/2013	10	9	2013	1	13:58:00	15:17:00	PreWatch	n	i	1.32	56.6668	-16.579	56.616	-16.4715	Y	8691.62	8.69162	7.68	201.068698	10.43529261	23.95257181	2.799770658	533.2790063	76.82151215	107.9818655	37.28031368	14.38647356	34.56853869	12.7880316	1.017724333	-634	53.84924316	28	392986	6290925	0	0	0	0
1	5	W016N51B	51.75	-16.25	1920.91751	W016N51B20137	s	257	s257	02/07/2013	2	7	2013	1	21:01:00	21:34:00	Survey	n	i	0.55	51.7943	-16.2403	51.7768	-16.2005	Y	3368.49	3.36849	7.68	77.92535128	4.044258753	9.282959461	1.085067513	206.6754015	29.77263471	41.84900425	14.44820386	5.575562067	13.39724311	NA	0.866756879	-3808	83.05097198	28	413711	5733972	0	0	0	0
1	5	W015N51C	51.25	-15.75	1941.88632	W015N51C20137	s	274	s274	04/07/2013	4	7	2013	1	20:34:00	21:42:00	Survey	n	i	1.13	51.3775	-15.6367	51.3365	-15.5397	Y	8152.37	8.15237	7.68	188.5937767	9.78785491	22.46648048	2.626064263	500.1927342	72.05529047	101.2823379	34.96732819	13.49389243	32.42380976	NA	1.136774641	-3953	75.52082825	28	447656	5677894	0	0	0	0
1	5	W019N52A	52.75	-19.75	1878.52538	W019N52A20139	s	777	s777	19/09/2013	19	9	2013	1	15:53:00	16:59:00	Survey	n	i	1.1	52.8202	-19.531	52.753	-19.2728	Y	18953.93	18.95393	7.68	438.4730523	22.75637454	52.23367623	6.105495277	1162.928272	167.5256622	235.4774195	81.29765145	31.3727648	75.38405811	14.31337471	1.263557071	-2865	76.55973053	27	584370	5845193	0	0	0	0
1	5	W019N52B	52.75	-19.25	1878.52538	W019N52B20139	s	778	s778	19/09/2013	19	9	2013	1	17:29:00	18:37:00	Survey	n	i	1.13	52.7205	-19.1463	52.6485	-18.8778	Y	19846.62	19.84662	7.68	459.1242053	23.82815163	54.69377187	6.393051187	1217.699733	175.4157664	246.5679077	85.12659882	32.85035564	78.93448774	14.87011574	1.164147795	-3168	72.65975189	27	618116	5845897	0	0	0	0
1	5	W019N55C	55.25	-19.75	1769.96676	W019N55C20139	s	671	s671	05/09/2013	5	9	2013	1	18:45:00	20:09:00	Survey	f	a	1.4	55.4468	-19.7945	55.5213	-19.9162	Y	11311.97	11.31197	7.68	261.6868382	13.58132198	31.1737871	3.643844807	694.0518261	99.98165369	140.5362109	48.51957321	18.72370396	44.99025815	13.48667019	1.002842791	-1203	86.44755554	27	579461	6123324	0	0	0	0
1	5	W015N50B	50.75	-15.25	1962.7016	W015N50B20136	s	234	s234	30/06/2013	30	6	2013	1	12:12:00	13:24:00	Survey	n	i	1.2	50.6258	-15.1637	50.5825	-15.2565	Y	8150.3	8.1503	7.68	188.5459595	9.785373239	22.4607842	2.625398435	500.0659123	72.03700788	101.2566582	34.95846237	13.4904711	32.41558287	NA	1.002642155	-3982	69.21189117	28	482364	5622054	0	0	0	0
1	5	W015N50B	50.75	-15.25	1962.7016	W015N50B20136	s	235	s235	30/06/2013	30	6	2013	1	13:57:00	15:07:00	Survey	n	i	1.17	50.5647	-15.2947	50.5235	-15.377	Y	7418.23	7.41823	7.68	171.6105982	8.906442546	20.44333712	2.389582875	455.1495593	65.56656823	92.16169754	31.81846302	12.27874531	29.5039812	NA	1.002642155	-4197	48.95267105	28	482364	5622054	0	0	0	0
1	5	W015N50B	50.75	-15.25	1962.7016	W015N50B20136	s	236	s236	30/06/2013	30	6	2013	1	15:07:00	16:04:00	Survey	n	i	0.95	50.5235	-15.377	50.4868	-15.4405	Y	6076.96	6.07696	7.68	140.5820956	7.29608993	16.74702614	1.9575281	372.855054	53.71164441	75.49816101	26.06544268	10.05865468	24.16944168	NA	1.002642155	-4217	52.91243744	28	482364	5622054	0	0	0	0
1	5	W015N50A	50.75	-15.75	1962.7016	W015N50A20136	s	238	s238	30/06/2013	30	6	2013	1	17:21:00	17:47:00	Survey	n	i	0.43	50.5213	-15.5297	50.5492	-15.516	Y	3244.23	3.24423	7.68	75.05079054	3.895071522	8.940523651	1.045040841	199.0514257	28.67435826	40.30525113	13.91522918	5.369887129	12.90303503	NA	0.433371987	-4271	54.93736267	28	447091	5622293	0	0	0	0
1	5	W017N52D	52.25	-17.25	1899.79668	W017N52D20138	s	629	s629	15/08/2013	15	8	2013	1	11:30:00	12:15:00	Survey	f	a	0.75	52.4508	-17.4248	52.418	-17.4875	Y	5613.68	5.61368	7.68	129.864705	6.739866566	15.47030295	1.808294349	344.430145	49.61690225	69.74249716	24.07832241	9.291824944	22.32686857	15.22389216	0.776220918	-3996	53.83285141	28	346408	5791230	0	0	0	0
1	5	W011N53B	53.75	-11.25	1835.53761	W011N53B201310	s	871	s871	02/10/2013	2	10	2013	1	14:37:00	15:33:00	Survey	n	i	0.93	53.8682	-11.0805	53.9698	-10.9792	Y	13129.21	13.12921	7.68	303.7261815	15.76312776	36.18177889	4.229219462	805.5495352	116.043459	163.1130056	56.31412263	21.73162069	52.21783184	13.49896684	0.543773214	-183	20.56781769	29	351643	5958057	0	0	0	0
1	5	W017N52C	52.25	-17.75	1899.79668	W017N52C20138	s	631	s631	15/08/2013	15	8	2013	1	12:28:00	13:46:00	Survey	f	a	1.3	52.408	-17.5067	52.3518	-17.6155	Y	9694.57	9.69457	7.68	224.2704948	11.63944592	26.71651623	3.122842874	594.8153432	85.68614401	120.4421506	41.58217802	16.04656307	38.55749127	15.42368614	0.892655136	-4047	64.23716736	28	312282	5792408	0	0	0	0
1	5	W018N53C	53.25	-18.75	1857.10517	W018N53C20137	s	487	s487	29/07/2013	29	7	2013	1	14:59:00	16:03:00	Survey	f	a	1.07	53.0612	-18.929	53.1125	-18.9998	Y	7427.01	7.42701	7.68	171.8135495	8.916975542	20.46751396	2.39240886	455.6878313	65.64413995	92.27069042	31.85609238	12.29326648	29.53888732	NA	1.598824393	-2519	46.5316391	27	650114	5902444	0	0	0	0
1	5	W010N54C	54.25	-10.75	1813.82428	W010N54C201310	s	873	s873	02/10/2013	2	10	2013	1	16:42:00	17:08:00	Survey	n	i	0.43	54.0908	-10.8447	54.1377	-10.7932	Y	6206.2	6.2062	7.68	143.5718387	7.451255024	17.10318319	1.999158622	380.784519	54.85393253	77.1037716	26.61977341	10.27257092	24.68345435	13.52505222	0.668369684	-195	16.57771873	29	385982	6012751	0	0	0	0
1	5	W015N51B	51.75	-15.25	1920.91751	W015N51B20139	s	785	s785	20/09/2013	20	9	2013	1	11:55:00	12:59:00	Survey	n	i	1.07	51.5018	-15.3645	51.4412	-15.4693	Y	9930.61	9.93061	7.68	229.7310244	11.92284271	27.36700895	3.198877735	609.2978847	87.77241364	123.3746715	42.59461933	16.43726418	39.49628159	15.87832088	0.651498963	-3680	41.79911804	28	482742	5733263	0	0	0	0
1	5	W019N52A	52.75	-19.75	1878.52538	W019N52A20139	s	776	s776	19/09/2013	19	9	2013	1	14:50:00	15:53:00	Survey	n	i	1.05	52.885	-19.7758	52.8202	-19.531	Y	18002.36	18.00236	7.68	416.4597916	21.61390523	49.61131774	5.79897277	1104.544198	159.1151429	223.6554254	77.21615457	29.7977151	71.59944941	14.31337471	1.263557071	-2540	67.72819519	27	584370	5845193	0	1	1	0
1	5	W012N50B	50.75	-12.25	1962.7016	W012N50B20136	s	139	s139	19/06/2013	19	6	2013	1	18:53:00	19:42:00	PreWatch	n	i	0.82	50.6055	-12.2165	50.6368	-12.0788	Y	10347.11	10.34711	7.68	239.3661317	12.42289649	28.51480372	3.333041287	634.852337	91.45366976	128.5491063	44.38107254	17.1266565	41.15279214	NA	0.183754264	-2225	47.91149902	28	693987	5625631	0	0	0	0
1	5	W016N50D	50.25	-16.25	1983.36184	W016N50D20136	s	233	s233	29/06/2013	29	6	2013	1	20:42:00	21:37:00	Survey	f	a	0.92	50.1468	-16.3673	50.1423	-16.3793	Y	993.13	0.99313	7.68	22.97468478	1.192366393	2.736889394	0.319909807	60.93398519	8.777848574	12.33831693	4.259755315	1.643839634	3.949901395	NA	0.655657943	-4740	40.63399506	28	410883	5567175	0	0	0	0
1	5	W013N53D	53.25	-13.25	1857.10517	W013N53D201310	s	905	s905	07/10/2013	7	10	2013	1	13:52:00	14:52:00	Survey	f	a	1	53.043	-13.0783	53.0405	-13.1847	Y	7137.46	7.13746	7.68	165.1153249	8.569343443	19.66957919	2.299139779	437.9226466	63.08495372	88.67347815	30.61416902	11.81400824	28.38729155	13.44628839	0.357530764	-299	21.27368546	28	616759	5901510	0	0	0	0
1	5	W017N53D	53.25	-17.25	1857.10517	W017N53D20138	s	558	s558	07/08/2013	7	8	2013	1	19:00:00	19:55:00	Survey	f	a	0.92	53.34	-17.372	53.2888	-17.3035	Y	7298.62	7.29862	7.68	168.84347	8.762830971	20.11369935	2.351052142	447.8105185	64.50936462	90.67563995	31.30540749	12.08075718	29.02825529	14.51323812	0.816382077	-2795	69.71495056	28	349886	5902444	0	0	0	0
1	5	W010N53C	53.25	-10.75	1857.10517	W010N53C201310	s	893	s893	06/10/2013	6	10	2013	1	10:15:00	11:06:00	Survey	n	i	0.85	53.3438	-10.7385	53.3103	-10.717	Y	3994.03	3.99403	7.68	92.39644973	4.795296325	11.006848	1.286569573	245.0559803	35.3015323	49.62055806	17.1313022	6.610969752	15.88516485	13.8758296	0.510688264	-116	7.05006266	29	383241	5901510	0	0	0	0
1	5	W014N53C	53.25	-14.75	1857.10517	W014N53C201310	s	868	s868	01/10/2013	1	10	2013	1	18:20:00	18:57:00	Survey	n	i	0.62	53.0033	-14.6567	53.001	-14.5345	Y	8205.63	8.20563	7.68	189.8259197	9.851802072	22.61326113	2.643221174	503.460652	72.52604162	101.9440476	35.19578084	13.58205231	32.63564079	14.20251538	0.595927356	-376	28.51206207	28	516681	5900111	0	0	0	0
1	5	W010N53C	53.25	-10.75	1857.10517	W010N53C201310	s	896	s896	06/10/2013	6	10	2013	1	12:42:00	13:04:00	Survey	v	o	0.37	53.1887	-10.6277	53.1643	-10.617	Y	2800.39	2.80039	7.68	64.78314062	3.362189316	7.717376415	0.902069482	171.8193294	24.75144234	34.79111589	12.01149571	4.635236357	11.13778118	13.8758296	0.510688264	-113	3.83710027	29	383241	5901510	0	0	0	0
1	5	W011N53B	53.75	-11.25	1835.53761	W011N53B201310	s	870	s870	02/10/2013	2	10	2013	1	13:21:00	14:37:00	Survey	n	i	1.27	53.7438	-11.2403	53.8682	-11.0805	Y	17389.11	17.38911	7.68	402.2730979	20.87762802	47.92130929	5.601430889	1066.917924	153.694889	216.0366082	74.58578795	28.78265659	69.16041573	13.49896684	0.543773214	-193	24.10445595	29	351643	5958057	0	0	0	0
1	5	W016N56B	56.75	-16.25	1703.12776	W016N56B20139	s	695	s695	10/09/2013	10	9	2013	1	15:17:00	15:29:00	PreWatch	n	i	0.2	56.616	-16.4715	56.616	-16.4537	Y	1094.91	1.09491	7.68	25.32918781	1.314563076	3.017372649	0.352694962	67.17865206	9.677431292	13.60277844	4.696305671	1.812304423	4.354700248	12.61242696	1.096076472	-634	54.93736267	28	423559	6290255	0	0	0	0
1	5	W010N53A	53.75	-10.75	1835.53761	W010N53A201310	s	872	s872	02/10/2013	2	10	2013	1	15:41:00	16:42:00	Survey	n	i	1.02	53.984	-10.9642	54.0908	-10.8447	Y	14237.17	14.23717	7.68	329.3573093	17.09336126	39.23512054	4.586118773	873.5289995	125.8362425	176.8779378	61.06641126	23.56552894	56.62443886	13.77627868	0.57154266	-200	21.9209404	29	384607	5957128	0	1	1	0
1	5	W015N51C	51.25	-15.75	1941.88632	W015N51C20137	s	273	s273	04/07/2013	4	7	2013	1	19:45:00	20:34:00	Survey	n	i	0.82	51.4043	-15.7098	51.3775	-15.6367	Y	5903.35	5.90335	7.68	136.5658212	7.087648742	16.2685822	1.901603696	362.2029991	52.1771712	73.34126238	25.32078192	9.771290088	23.47895154	NA	1.136774641	-4187	53.783535	28	447656	5677894	0	0	0	0
1	5	W016N51B	51.75	-16.25	1920.91751	W016N51B20137	s	256	s256	02/07/2013	2	7	2013	1	19:58:00	21:01:00	Survey	n	i	1.05	51.8328	-16.3015	51.7943	-16.2403	Y	6011.92	6.01192	7.68	139.077508	7.218003125	16.56779017	1.936577547	368.8645522	53.13678815	74.69013778	25.78647584	9.951001377	23.91076491	NA	0.866756879	-3766	79.97949982	28	413711	5733972	0	0	0	0
1	5	W018N53A	53.75	-18.75	1835.53761	W018N53A20138	s	583	s583	11/08/2013	11	8	2013	1	07:54:00	08:51:00	Survey	f	a	0.95	53.5077	-18.5245	53.5552	-18.5903	Y	6855.99	6.85599	7.68	158.6039043	8.231406311	18.89389769	2.20847184	420.6529078	60.59716105	85.17658705	29.40688114	11.34811583	27.26782183	14.49315758	1.098656081	-2424	24.10445595	27	648357	5958057	0	0	0	0
1	5	W017N50B	50.75	-17.25	1962.7016	W017N50B20136	s	216	s216	28/06/2013	28	6	2013	1	20:35:00	21:48:00	Survey	f	a	1.22	50.577	-17.0578	50.5685	-17.0747	Y	1521.86	1.52186	7.68	35.20611086	1.827166894	4.193974035	0.490225665	93.37445361	13.45106374	18.90707785	6.527594147	2.51899867	6.052778762	NA	0.619070426	-4801	58.30916214	28	341280	5624438	0	0	0	0
1	5	W017N52A	52.75	-17.75	1878.52538	W017N52A20138	s	572	s572	10/08/2013	10	8	2013	1	08:15:00	09:17:00	Survey	f	a	1.03	52.8365	-17.6148	52.8912	-17.6878	Y	7821.78	7.82178	7.68	180.9461714	9.390950769	21.55544949	2.51957558	479.9095802	69.13337369	97.17527059	33.54937937	12.94670595	31.10899065	15.27959104	0.770429581	-3768	2.42897367	28	314401	5848007	0	0	0	0
1	5	W010N51D	51.25	-10.25	1941.88632	W010N51D20136	s	104	s104	15/06/2013	15	6	2013	1	20:37:00	21:16:00	Survey	n	i	0.65	51.4755	-10.1662	51.522	-10.2897	Y	10015.74	10.01574	7.68	231.7003433	12.02504867	27.60160665	3.226299415	614.5209576	88.52483238	124.4322739	42.95975239	16.57816903	39.83485884	NA	0.775252313	-95	42.32646561	29	412762	5678369	0	0	0	0
1	5	W017N53C	53.25	-17.75	1857.10517	W017N53C20138	s	575	s575	10/08/2013	10	8	2013	1	12:09:00	13:04:00	Survey	f	a	0.92	53.0398	-17.8868	53.0865	-17.9497	Y	6686.93	6.68693	7.68	154.6928416	8.02842552	18.42798723	2.154012451	410.2798978	59.10289451	83.07619127	28.68172777	11.06827914	26.59542409	14.85007334	0.752177791	-3591	59.77235794	28	316534	5903611	0	0	0	0
1	5	W014N53C	53.25	-14.75	1857.10517	W014N53C201310	s	867	s867	01/10/2013	1	10	2013	1	17:22:00	18:08:00	Survey	n	i	0.77	53.0502	-14.7653	53.0122	-14.6897	Y	6607.07	6.60707	7.68	152.8453906	7.932544398	18.2079072	2.128287715	405.3800458	58.3970462	82.08403679	28.33919035	10.93609394	26.27780285	14.20251538	0.595927356	-689	66.1109314	28	516681	5900111	0	0	0	0
1	5	W017N54C	54.25	-17.75	1813.82428	W017N54C20139	s	667	s667	04/09/2013	4	9	2013	1	17:58:00	18:58:00	Survey	f	a	1	54.1092	-17.8013	54.1573	-17.8698	Y	6985.16	6.98516	7.68	161.5919355	8.38648256	19.24985081	2.250078525	428.5778324	61.73881279	86.78127829	29.96089447	11.56190958	27.78154815	14.22319492	0.891979598	-2338	12.03268433	28	320842	6014828	0	0	0	0
1	5	W010N53C	53.25	-10.75	1857.10517	W010N53C201310	s	897	s897	06/10/2013	6	10	2013	1	15:20:00	15:31:00	Survey	s	o	0.18	53.0728	-10.7155	53.0728	-10.7432	Y	1854.34	1.85434	7.68	42.89750811	2.2263438	5.110221799	0.597324127	113.7737536	16.38969868	23.03766322	7.953662475	3.069318457	7.375120807	13.8758296	0.510688264	-123	6.51589632	29	383241	5901510	0	1	1	0
1	5	W010N48D	48.25	-10.25	2064.42274	W010N48D20136	s	158	s158	22/06/2013	22	6	2013	1	09:31:00	10:29:00	Survey	n	i	0.97	48.4118	-10.4142	48.2865	-10.203	Y	17182.74	17.18274	7.68	397.4990363	20.62985833	47.35259296	5.534954717	1054.256049	151.8708777	213.4727478	73.70062525	28.44107229	68.33963772	NA	1.283369833	-2389	84.16627502	29	407208	5344843	0	0	0	0
1	5	W017N53C	53.25	-17.75	1857.10517	W017N53C20138	s	577	s577	10/08/2013	10	8	2013	1	13:17:00	13:30:00	Survey	f	a	0.22	53.0977	-17.9643	53.1068	-17.977	Y	1326.82	1.32682	7.68	30.69424489	1.593004928	3.656492096	0.427400421	81.40797934	11.72721088	16.48402688	5.691045345	2.196174476	5.277070599	14.85007334	0.752177791	-3508	63.31690216	28	316534	5903611	0	0	0	0
1	5	W010N53C	53.25	-10.75	1857.10517	W010N53C201310	s	899	s899	06/10/2013	6	10	2013	1	16:20:00	17:00:00	Survey	f	a	0.67	53.0725	-10.7043	53.0723	-10.8913	Y	12533.66	12.53366	7.68	289.9489529	15.04810144	34.5405485	4.037379157	769.0092539	110.7796479	155.7140874	53.75967528	20.74585942	49.84919505	13.8758296	0.510688264	-118	7.05006266	29	383241	5901510	0	0	0	0
1	5	W024N57D	57.25	-24.25	1680.574	W024N57D20138	s	526	s526	04/08/2013	4	8	2013	1	13:09:00	14:09:00	Survey	f	a	1	57.1577	-24.0657	57.12	-23.9613	Y	7582.79	7.58279	7.68	175.4174208	9.104013365	20.89682984	2.442590779	465.2461013	67.02103469	94.20611224	32.52428914	12.55112362	30.15846949	11.91497514	2.122754441	-2080	39.32594681	26	665908	6348565	0	0	0	0
1	5	W016N51B	51.75	-16.25	1920.91751	W016N51B20137	s	255	s255	02/07/2013	2	7	2013	1	18:21:00	19:29:00	Survey	n	i	1.13	51.9055	-16.3688	51.8525	-16.3212	Y	6749.06	6.74906	7.68	156.1301567	8.103020937	18.59920926	2.17402627	414.0919777	59.65203936	83.84808647	28.94822155	11.17111909	26.84253112	NA	0.866756879	-3687	68.56676483	28	413711	5733972	0	0	0	0
1	5	W015N51D	51.25	-15.25	1941.88632	W015N51D20139	s	786	s786	20/09/2013	20	9	2013	1	12:59:00	13:58:00	Survey	n	i	0.98	51.4412	-15.4693	51.3925	-15.3863	Y	7915.56	7.91556	7.68	183.1155731	9.503540851	21.81388231	2.549783301	485.663317	69.96224165	98.34032532	33.95160993	13.10192673	31.48196891	16.10312776	0.717308692	-3538	38.72138596	28	482552	5677656	0	0	0	0
1	5	W010N50A	50.75	-10.75	1962.7016	W010N50A20136	s	86	s86	11/06/2013	11	6	2013	1	18:30:00	19:39:00	Survey	n	i	1.15	50.7798	-10.7797	50.045	-10.6755	Y	9675.99	9.67599	7.68	223.8407924	11.61714473	26.66532736	3.116859506	593.6756766	85.52194633	120.2113833	41.50250655	16.01581784	38.48360475	NA	0.653853595	-179	13.34011936	29	376548	5623485	0	0	0	0
1	5	W017N52C	52.25	-17.75	1899.79668	W017N52C20138	s	632	s632	15/08/2013	15	8	2013	1	14:50:00	15:20:00	Survey	f	a	0.5	52.3048	-17.7038	52.2823	-17.747	Y	3865.52	3.86552	7.68	89.4234323	4.640999275	10.65268341	1.245171945	237.1708753	34.16566539	48.02392979	16.58007258	6.398250234	15.37404163	15.42368614	0.892655136	-4285	51.8393364	28	312282	5792408	0	0	0	0
1	5	W018N52A	52.75	-18.75	1878.52538	W018N52A20139	s	780	s780	19/09/2013	19	9	2013	1	19:36:00	19:50:00	Survey	n	i	0.23	52.581	-18.6453	52.5665	-18.5972	Y	3642.42	3.64242	7.68	84.26229809	4.373140846	10.03785654	1.173306	223.482397	32.19377571	45.25219602	15.62314241	6.02897087	14.48672058	15.38724112	1.026098814	-4032	28.10407257	27	651859	5846835	0	0	0	0
1	5	W013N49D	49.25	-13.25	2024.21123	W013N49D20139	s	817	s817	24/09/2013	24	9	2013	1	17:24:00	18:24:00	Survey	f	a	1	49.437	-13.0837	49.4793	-12.99	Y	8263.22	8.26322	7.68	191.1583006	9.920951498	22.77198275	2.661773843	506.9944233	73.03507703	102.659589	35.4428187	13.67738422	32.86469916	17.55419346	0.474140584	-1601	65.8192215	28	627355	5456721	0	0	0	0
1	5	W012N55D	55.25	-12.25	1769.96676	W012N55D20138	s	641	s641	26/08/2013	26	8	2013	1	13:15:00	14:47:00	Survey	f	a	1.53	55.3623	-12.4887	55.4195	-12.3493	Y	10884.29	10.88429	7.68	251.7930507	13.06784291	29.99517672	3.506079277	667.8112964	96.20157351	135.2228547	46.68515789	18.01580307	43.28927826	14.26064713	0.935877171	-2861	17.50016212	28	674795	6126059	0	0	0	0
1	5	W012N50B	50.75	-12.25	1962.7016	W012N50B20136	s	138	s138	19/06/2013	19	6	2013	1	17:56:00	18:53:00	Survey	n	i	0.95	50.6665	-12.2438	50.6055	-12.2165	Y	7055.86	7.05586	7.68	163.2276908	8.471376853	19.4447123	2.272855515	432.91622	62.36373955	87.65974375	30.26418121	11.67894794	28.0627559	NA	0.183754264	-2206	29.72996712	28	693987	5625631	0	0	0	0
1	5	W012N53C	53.25	-12.75	1857.10517	W012N53C201310	s	903	s903	07/10/2013	7	10	2013	1	10:27:00	10:56:00	Survey	f	a	0.48	53.0503	-12.73	53.0493	-12.793	Y	4226.24	4.22624	7.68	97.76821556	5.074086354	11.64676664	1.361368447	259.3031006	37.35391926	52.50540937	18.12728575	6.995319817	16.80870849	13.54194403	0.410400085	-387	10.33994198	28	650114	5902444	0	0	0	0
1	5	W011N49B	49.75	-11.25	2003.86554	W011N49B20136	s	83	s83	11/06/2013	11	6	2013	1	14:28:00	15:30:00	Survey	n	i	1.03	49.8733	-11.113	49.9268	-11.033	Y	8273.12	8.27312	7.68	191.3871384	9.932827983	22.79924335	2.664960283	507.6013521	73.12254353	102.782484	35.4852477	13.69375757	32.90405779	NA	0.441149938	-428	45.56846237	29	337921	5513265	0	0	0	0
1	5	W017N52C	52.25	-17.75	1899.79668	W017N52C20138	s	634	s634	15/08/2013	15	8	2013	1	18:05:00	19:05:00	Survey	f	a	1	52.163	-17.9722	52.1262	-18.0412	Y	6253.7	6.2537	7.68	144.6706857	7.508284242	17.23408478	2.014459461	383.6989063	55.27376467	77.69389605	26.82351155	10.35119347	24.87237258	15.42368614	0.892655136	-4447	18.74474716	28	312282	5792408	0	0	0	0
1	5	W017N52D	52.25	-17.25	1899.79668	W017N52D20138	s	628	s628	15/08/2013	15	8	2013	1	10:37:00	10:50:00	Survey	f	a	0.22	52.4907	-17.3483	52.4833	-17.3625	Y	1261.75	1.26175	7.68	29.18882444	1.5148749	3.477156914	0.406438272	77.41526874	11.15206295	15.67555639	5.411924093	2.088461581	5.018262578	15.22389216	0.776220918	-3850	51.90488434	28	346408	5791230	0	0	0	0
1	5	W018N52D	52.25	-18.25	1899.79668	W018N52D20138	s	635	s635	15/08/2013	15	8	2013	1	19:05:00	20:05:00	Survey	f	a	1	52.1262	-18.0412	52.0863	-18.1163	Y	6794.69	6.79469	7.68	157.1858364	8.157809806	18.72496849	2.188726028	416.8918756	60.05536104	84.41502834	29.143956	11.24665302	27.02401988	15.40435695	0.794496005	-4484	39.99831772	27	687718	5792408	0	0	0	0
1	5	W010N53C	53.25	-10.75	1857.10517	W010N53C201310	s	877	s877	04/10/2013	4	10	2013	1	10:33:00	11:06:00	Survey	n	i	0.55	53.123	-10.6015	53.163	-10.6998	Y	7944.35	7.94435	7.68	183.7815669	9.538105359	21.89321969	2.559056897	487.4296812	70.2166997	98.69799043	34.0750924	13.14957862	31.59647125	13.8758296	0.510688264	-117	1.71805835	29	383241	5901510	0	1	1	0
1	5	W018N53D	53.25	-18.25	1857.10517	W018N53D20138	s	582	s582	11/08/2013	11	8	2013	1	07:00:00	07:54:00	Survey	s	o	0.9	53.4623	-18.4622	53.5077	-18.5245	Y	6525.16	6.52516	7.68	150.9505387	7.834203216	17.9821805	2.101902948	400.3544763	57.67308324	81.06642619	27.9878643	10.80051721	25.95203027	14.58550494	0.79863641	-2414	57.75232697	27	683466	5903611	0	0	0	0
1	5	W013N49D	49.25	-13.25	2024.21123	W013N49D20139	s	816	s816	24/09/2013	24	9	2013	1	15:54:00	16:57:00	Survey	f	a	1.05	49.3693	-13.2332	49.4172	-13.1275	Y	9334.98	9.33498	7.68	215.9519914	11.20772274	25.72556361	3.007012304	572.7528177	82.50790424	115.9747843	40.03983741	15.4513738	37.12733061	17.55419346	0.474140584	-2124	82.86736298	28	627355	5456721	0	0	0	0
1	5	W018N54B	54.75	-18.25	1791.96679	W018N54B20138	s	595	s595	12/08/2013	12	8	2013	1	12:36:00	13:17:00	Survey	n	i	0.68	54.713	-18.1873	54.7392	-18.0947	Y	6643.11	6.64311	7.68	153.6791726	7.975816968	18.30723257	2.139897669	407.5914215	58.71559715	82.53181079	28.49378256	10.99575108	26.42114604	14.03647029	1.027711768	-1072	45.98334503	27	676983	6070442	0	0	0	0
1	5	W011N49D	49.25	-11.25	2024.21123	W011N49D20136	s	82	s82	11/06/2013	11	6	2013	1	11:25:00	12:24:00	Survey	n	i	0.98	49.3763	-11.3358	49.7565	-11.2585	Y	13484.59	13.48459	7.68	311.9472972	16.1897966	37.16113006	4.343693962	827.3537666	119.1844893	167.5280708	57.83840651	22.31984186	53.63124879	NA	0.55774512	-342	53.00771332	29	336261	5457684	0	0	0	0
1	5	W015N51D	51.25	-15.25	1941.88632	W015N51D20139	s	787	s787	20/09/2013	20	9	2013	1	13:58:00	15:01:00	Survey	n	i	1.05	51.3925	-15.3863	51.3938	-15.2555	Y	9107.57	9.10757	7.68	210.6909893	10.93468125	25.09883986	2.933755754	558.7994676	80.49788938	113.1494175	39.06439067	15.07494889	36.22285379	16.10312776	0.717308692	-3518	73.29341888	28	482552	5677656	0	0	0	0
1	5	W010N54C	54.25	-10.75	1813.82428	W010N54C201310	s	874	s874	02/10/2013	2	10	2013	1	17:49:00	18:39:00	Survey	n	i	0.83	54.211	-10.7092	54.2683	-10.5688	Y	11155.29	11.15529	7.68	258.0622623	13.3932096	30.74200475	3.593374588	684.4386429	98.59682634	138.5896699	47.84753759	18.46436541	44.36710642	13.52505222	0.668369684	-159	11.31489277	29	385982	6012751	0	1	1	0
1	5	W019N55C	55.25	-19.75	1769.96676	W019N55C20139	s	670	s670	05/09/2013	5	9	2013	1	17:36:00	18:45:00	Survey	f	a	1.15	55.4468	-19.7945	55.4468	-19.7945	Y	8367.39	8.36739	7.68	193.5679732	10.04601144	23.05903816	2.695327205	513.3854122	73.95576106	103.9536788	35.88959809	13.84979639	33.27899329	13.48667019	1.002842791	-1421	65.62166595	27	579461	6123324	0	0	0	0
1	5	W011N53B	53.75	-11.25	1835.53761	W011N53B201310	s	869	s869	02/10/2013	2	10	2013	1	12:03:00	12:53:00	Survey	n	i	0.83	53.6077	-11.3885	53.6967	-11.2942	Y	11705.8	11.7058	7.68	270.7975526	14.05416022	32.25911287	3.770706477	718.2154714	103.4625482	145.4290259	50.2087983	19.37557595	46.55660896	13.49896684	0.543773214	-199	25.37306213	29	351643	5958057	0	0	0	0
1	5	W016N56A	56.75	-16.75	1703.12776	W016N56A20139	s	693	s693	10/09/2013	10	9	2013	1	13:07:00	13:58:00	Survey	n	i	0.85	56.721	-16.6343	56.6668	-16.579	Y	6919.2	6.9192	7.68	160.06625	8.307300793	19.06810152	2.228834197	424.5313744	61.1558604	85.96192466	29.67801586	11.45274672	27.51922823	12.7880316	1.017724333	-742	64.29454803	28	392986	6290925	0	0	0	0
1	5	W012N49A	49.75	-12.75	2003.86554	W012N49A20136	s	155	s155	21/06/2013	21	6	2013	1	20:31:00	20:53:00	Survey	n	i	0.37	49.6398	-12.5215	49.5927	-12.5028	Y	5416.61	5.41661	7.68	125.3058546	6.503266151	14.92722393	1.744814874	332.3390576	47.87510267	67.29421371	23.23306219	8.965639015	21.54308465	NA	0.334719229	-1594	67.93157959	28	662079	5513265	0	0	0	0
1	5	W016N53A	53.75	-16.75	1835.53761	W016N53A20139	s	858	s858	30/09/2013	30	9	2013	1	12:49:00	13:45:00	Survey	n	i	0.93	53.719	-16.859	53.7122	-16.772	Y	5794.04	5.79404	7.68	134.0372007	6.956415508	15.96735696	1.86639405	355.4965337	51.21104907	71.98329285	24.85194829	9.590367184	23.04421094	14.8998206	0.737449587	-2357	45.92913055	28	384607	5957128	0	0	0	0
1	5	W016N53A	53.75	-16.75	1835.53761	W016N53A20139	s	859	s859	30/09/2013	30	9	2013	1	13:45:00	14:35:00	Survey	n	i	0.83	53.7122	-16.772	53.6907	-16.709	Y	4799.82	4.79982	7.68	111.0371522	5.762732761	13.22744608	1.546131068	294.4952783	42.42353816	59.63135461	20.58749027	7.944712776	19.08996164	14.8998206	0.737449587	-2393	41.82313156	28	384607	5957128	0	1	0	0
1	5	W024N57D	57.25	-24.25	1680.574	W024N57D20138	s	525	s525	04/08/2013	4	8	2013	1	12:09:00	13:09:00	Survey	f	a	1	57.1897	-24.1553	57.1577	-24.0657	Y	6489.78	6.48978	7.68	150.1321869	7.791731457	17.88469326	2.09050785	398.1840247	57.36039668	80.62693878	27.836133	10.7419641	25.81132597	11.91497514	2.122754441	-2123	54.15966034	26	665908	6348565	0	0	0	0
1	5	W016N53A	53.75	-16.75	1835.53761	W016N53A20139	s	857	s857	30/09/2013	30	9	2013	1	12:05:00	12:49:00	Survey	n	i	0.73	53.6767	-16.8828	53.719	-16.859	Y	4967.69	4.96769	7.68	114.9206165	5.964281218	13.69006885	1.600206164	304.7950912	43.90727355	61.71692894	21.30752659	8.222574803	19.75762052	14.8998206	0.737449587	-2349	31.65534973	28	384607	5957128	0	0	0	0
1	5	W012N53C	53.25	-12.75	1857.10517	W012N53C201310	s	904	s904	07/10/2013	7	10	2013	1	11:55:00	12:55:00	Survey	f	a	1	53.0472	-12.874	53.045	-12.9868	Y	7571.09	7.57109	7.68	175.1467112	9.089963767	20.8645812	2.438821296	464.528119	66.91761457	94.06073043	32.47409664	12.53175434	30.11193197	13.54194403	0.410400085	-367	22.27515984	28	650114	5902444	0	0	0	0
1	5	W017N54C	54.25	-17.75	1813.82428	W017N54C20139	s	666	s666	04/09/2013	4	9	2013	1	16:46:00	17:19:00	Survey	f	a	0.55	54.0512	-17.7187	54.0783	-17.7575	Y	3950.72	3.95072	7.68	91.39437063	4.74328928	10.88747402	1.272616174	242.3982431	34.91870283	49.08240184	16.94550588	6.539270952	15.71289729	14.22319492	0.891979598	-2412	36.12212372	28	320842	6014828	0	0	0	0
1	5	W016N50C	50.25	-16.75	1983.36184	W016N50C20136	s	232	s232	29/06/2013	29	6	2013	1	19:26:00	19:48:00	Survey	s	o	0.37	50.0585	-16.5528	50.0742	-16.5205	Y	2897.55	2.89755	7.68	67.03075706	3.478838677	7.985126666	0.9333663	177.7805092	25.61018909	35.99817507	12.42822813	4.796053406	11.52420445	NA	0.714792975	-4773	12.70547295	28	375238	5567893	0	0	0	0
1	5	W010N53C	53.25	-10.75	1857.10517	W010N53C201310	s	894	s894	06/10/2013	6	10	2013	1	11:06:00	12:02:00	Survey	n	i	0.93	53.3103	-10.717	53.2365	-10.6497	Y	9364.67	9.36467	7.68	216.6387592	11.2433654	25.80737573	3.016575167	574.5742791	82.77030816	116.3436058	40.16717161	15.50051207	37.24540847	13.8758296	0.510688264	-115	12.86748123	29	383241	5901510	0	0	0	0
1	5	W015N51C	51.25	-15.75	1941.88632	W015N51C20137	s	248	s248	01/07/2013	1	7	2013	1	17:33:00	18:30:00	Survey	f	a	0.95	51.2748	-15.8597	51.329	-15.9142	Y	7124.79	7.12479	7.68	164.8221294	8.554126847	19.63465188	2.295057193	437.1450267	62.97295134	88.51602053	30.5598074	11.79303009	28.33689215	NA	1.136774641	-4304	30.33148384	28	447656	5677894	0	0	0	0
1	5	W018N52A	52.75	-18.75	1878.52538	W018N52A20139	s	779	s779	19/09/2013	19	9	2013	1	18:37:00	19:36:00	Survey	n	i	0.98	52.6485	-18.8778	52.581	-18.6453	Y	17447.6	17.4476	7.68	403.6261834	20.947852	48.08249737	5.620271859	1070.506609	154.2118571	216.7632688	74.83666466	28.87946991	69.39304366	15.38724112	1.026098814	-3867	71.44095612	27	651859	5846835	0	0	0	0
1	5	W011N49B	49.75	-11.25	2003.86554	W011N49B20136	s	84	s84	11/06/2013	11	6	2013	1	15:30:00	16:34:00	Survey	n	i	1.07	49.9268	-11.033	49.9853	-10.9485	Y	8894.32	8.89432	7.68	205.7577444	10.67865008	24.5111606	2.865063041	545.7154025	78.61306405	110.5000694	38.14971365	14.72197502	35.37471042	NA	0.441149938	-266	67.63895416	29	337921	5513265	1	0	0	1
1	5	W010N53C	53.25	-10.75	1857.10517	W010N53C201310	s	898	s898	06/10/2013	6	10	2013	1	15:31:00	16:20:00	Survey	f	a	0.82	53.0728	-10.7432	53.0725	-10.7043	Y	2603.05	2.60305	7.68	60.21790538	3.125257531	7.173536793	0.838501101	159.7113079	23.00722983	32.33940351	11.16505167	4.30859359	10.35291147	13.8758296	0.510688264	-123	6.51589632	29	383241	5901510	0	0	0	0
1	5	W013N53D	53.25	-13.25	1857.10517	W013N53D201310	s	906	s906	07/10/2013	7	10	2013	1	15:40:00	17:00:00	Survey	f	a	1.33	53.0388	-13.2548	53.0352	-13.4045	Y	10047.9	10.0479	7.68	232.4443206	12.06366045	27.69023392	3.236658888	616.4941512	88.80908083	124.8318192	43.09769383	16.63140064	39.96276642	13.44628839	0.357530764	-235	6.05345011	28	616759	5901510	0	0	0	0
1	5	W017N54C	54.25	-17.75	1813.82428	W017N54C20139	s	668	s668	04/09/2013	4	9	2013	1	18:58:00	20:03:00	Survey	f	a	1.08	54.1573	-17.8698	54.2097	-17.9448	Y	7609.75	7.60975	7.68	176.0409876	9.136375945	20.97111305	2.451273602	466.8999394	67.25930048	94.54099233	32.63990518	12.59573985	30.26568555	14.22319492	0.891979598	-2306	1.21503282	28	320842	6014828	0	0	0	0
1	5	W012N55D	55.25	-12.25	1769.96676	W012N55D20138	s	642	s642	26/08/2013	26	8	2013	1	14:47:00	15:52:00	Survey	f	a	1.08	55.4195	-12.3493	55.4615	-12.2458	Y	8048.3	8.0483	7.68	186.1862375	9.662905696	22.17967923	2.592540609	493.8074036	71.13545593	99.98939392	34.52094436	13.3216329	32.0098979	14.26064713	0.935877171	-2864	10.33994198	28	674795	6126059	0	0	0	0
1	5	W012N49C	49.25	-12.75	2024.21123	W012N49C20139	s	818	s818	24/09/2013	24	9	2013	1	18:24:00	19:06:00	Survey	f	a	0.7	49.4793	-12.99	49.5088	-12.9243	Y	5778.94	5.77894	7.68	133.6876979	6.938276615	15.92572199	1.861527417	354.5695745	51.07755129	71.79559601	24.7871467	9.565360248	22.98413892	17.49260137	0.561419786	-1520	46.25133133	28	663739	5457684	1	0	0	1
1	5	W018N54B	54.75	-18.25	1791.96679	W018N54B20138	s	596	s596	12/08/2013	12	8	2013	1	13:17:00	15:17:00	Survey	n	i	2	54.7388	-18.0947	54.7047	-17.9957	Y	7426.96	7.42696	7.68	171.8124159	8.916916712	20.46737892	2.392393076	455.6848248	65.64370244	92.27008166	31.85588221	12.29318538	29.53869045	14.03647029	1.027711768	-1081	54.29608917	27	676983	6070442	0	0	0	0
1	6	W011N53C	53.25	-11.75	1857.10517	W011N53C20136	s	111	s111	16/06/2013	16	6	2013	1	18:50:00	19:19:00	Survey	n	i	0.48	53.2367	-11.7175	53.24	-11.6838	Y	2278.23	2.27823	7.68	52.70361915	2.735272534	6.27838761	0.733868812	139.7817458	20.13628067	28.30393377	9.771821637	3.770946103	9.061027023	NA	0.607774516	-170	15.88398552	29	316534	5903611	0	0	0	0
1	6	W015N51A	51.75	-15.75	1920.91751	W015N51A20137	s	261	s261	03/07/2013	3	7	2013	1	18:50:00	19:50:00	Survey	n	i	1	51.5868	-15.636	51.623	-15.6892	Y	5455.22	5.45522	7.68	126.1990669	6.549623101	15.03362901	1.757252362	334.7080557	48.21636433	67.77390413	23.39867342	9.02954839	21.69664732	NA	0.906802785	-3873	78.09387207	28	448226	5733499	0	0	0	0
1	6	W012N54A	54.75	-12.75	1791.96679	W012N54A20138	s	657	s657	28/08/2013	28	8	2013	1	16:22:00	17:06:00	Survey	f	a	0.73	54.6887	-12.7027	54.6615	-12.7655	Y	5057.21	5.05721	7.68	116.9914689	6.07175668	13.93676185	1.629041642	310.2874535	44.6984892	62.82905883	21.69148506	8.37074438	20.1136558	14.60480323	0.967283888	-2922	6.17241526	28	644810	6069295	0	0	0	0
1	6	W012N54A	54.75	-12.75	1791.96679	W012N54A20138	s	658	s658	28/08/2013	28	8	2013	1	17:50:00	19:09:00	Survey	f	a	1.32	54.6318	-12.8342	54.581	-12.952	Y	9486.66	9.48666	7.68	219.4606909	11.38982123	26.14354204	3.05586901	582.0586711	83.84849896	117.8590951	40.69038831	15.7024214	37.73057831	14.60480323	0.967283888	-2946	29.26402283	28	644810	6069295	0	0	0	0
1	6	W016N50A	50.75	-16.75	1962.7016	W016N50A20136	s	212	s212	28/06/2013	28	6	2013	1	14:50:00	16:15:00	Survey	f	a	1.42	50.8473	-16.5047	50.7882	-16.6268	Y	10837.14	10.83714	7.68	250.7023005	13.01123391	29.86523967	3.490891181	664.9183835	95.78483487	134.6370785	46.48292098	17.93775984	43.10175206	NA	0.495183338	-4533	70.32776642	28	376548	5623485	0	0	0	0
1	6	W015N51A	51.75	-15.75	1920.91751	W015N51A20137	s	262	s262	03/07/2013	3	7	2013	1	19:50:00	20:57:00	Survey	n	i	1.12	51.623	-15.6892	51.6428	-15.783	Y	6861.39	6.86139	7.68	158.7286871	8.237882429	18.90876259	2.210209371	420.9838595	60.64486282	85.24360034	29.43001722	11.35704404	27.28928692	NA	0.906802785	-3877	85.21633148	28	448226	5733499	0	0	0	0
1	6	W015N51C	51.25	-15.75	1941.88632	W015N51C20137	s	271	s271	04/07/2013	4	7	2013	1	17:33:00	18:48:00	Survey	n	i	1.25	51.4697	-15.9253	51.434	-15.8038	Y	9331.65	9.33165	7.68	215.8749333	11.20372349	25.71638397	3.005939313	572.5484425	82.47846738	115.933401	40.02555001	15.44586029	37.11408446	NA	1.136774641	-4342	53.63434982	28	447656	5677894	0	0	0	0
1	6	W013N50B	50.75	-13.25	1962.7016	W013N50B20139	s	795	s795	21/09/2013	21	9	2013	1	13:19:00	13:37:00	Survey	n	i	0.3	50.7915	-13.1688	50.7793	-13.1418	Y	2336.1	2.3361	7.68	54.04238498	2.80475333	6.437869843	0.752510387	143.3324513	20.64777322	29.02290412	10.02004332	3.866734853	9.291191064	16.44787441	0.647075126	-2259	25.1046505	28	623452	5623485	0	0	0	0
1	6	W016N52B	52.75	-16.25	1878.52538	W016N52B20138	s	559	s559	08/08/2013	8	8	2013	1	08:45:00	09:00:00	Survey	n	i	0.25	52.5712	-16.3322	52.5703	-16.3007	Y	2137.75	2.13775	7.68	49.45387733	2.566613727	5.891257862	0.68861795	131.1627062	18.89465144	26.55869353	9.169284317	3.538426943	8.502312319	15.06544998	0.816476701	-3495	45.14107513	28	415630	5845193	0	0	0	0
1	6	W018N53D	53.25	-18.25	1857.10517	W018N53D20138	s	580	s580	10/08/2013	10	8	2013	1	17:02:00	17:33:00	Survey	f	a	0.52	53.2935	-18.2305	53.3197	-18.2658	Y	3745.43	3.74543	7.68	86.64526936	4.496815007	10.32173112	1.20648756	229.802568	33.10423253	46.53194611	16.06497109	6.199472562	14.89641262	14.58550494	0.79863641	-2636	59.57439423	27	683466	5903611	0	0	0	0
1	6	W016N53A	53.75	-16.75	1835.53761	W016N53A20139	s	860	s860	30/09/2013	30	9	2013	1	14:35:00	15:11:00	Survey	n	i	0.6	53.6907	-16.709	53.6788	-16.6593	Y	3535.92	3.53592	7.68	81.79870615	4.245282542	9.74437793	1.139001842	216.948402	31.25249438	43.92914944	15.16636579	5.852700766	14.06315797	14.8998206	0.737449587	-2410	51.47053528	28	384607	5957128	0	0	0	0
1	6	W012N54B	54.75	-12.25	1791.96679	W012N54B20138	s	655	s655	28/08/2013	28	8	2013	1	14:05:00	15:09:00	Survey	f	a	1.07	54.778	-12.494	54.7343	-12.5965	Y	8196.16	8.19616	7.68	189.6067517	9.840427444	22.58715246	2.640169381	502.8793698	72.44232267	101.8263457	35.15514473	13.56637083	32.5979685	14.41618225	0.812671088	-2897	14.32686615	28	676983	6070442	0	0	0	0
1	6	W016N51B	51.75	-16.25	1920.91751	W016N51B20137	s	270	s270	04/07/2013	4	7	2013	1	15:35:00	16:36:00	Survey	n	i	1.02	51.5223	-16.1238	51.4958	-16.0212	Y	7713.52	7.71352	7.68	178.4415867	9.260964974	21.25708756	2.48470062	473.2668633	68.17648344	95.83020926	33.08500224	12.76750282	30.67840426	NA	0.866756879	-4428	50.89622116	28	413711	5733972	0	0	0	0
1	6	W016N52C	52.25	-16.75	1899.79668	W016N52C20137	s	251	s251	02/07/2013	2	7	2013	1	13:44:00	14:49:00	Survey	n	i	1.08	52.0655	-16.6932	52.026	-16.6003	Y	7738.37	7.73837	7.68	179.0165266	9.290803861	21.32557803	2.49270634	474.7917321	68.3961352	96.13897479	33.19160232	12.80863979	30.77724428	NA	1.44633304	-4060	60.19159698	28	380537	5790287	0	0	0	0
1	6	W012N54A	54.75	-12.75	1791.96679	W012N54A20138	s	656	s656	28/08/2013	28	8	2013	1	15:09:00	16:22:00	Survey	f	a	1.22	54.7343	-12.5965	54.6887	-12.7027	Y	8524.37	8.52437	7.68	197.1995303	10.23448613	23.49165215	2.745894633	523.0171111	75.34324784	105.903969	36.5629281	14.10963445	33.90334172	14.60480323	0.967283888	-2916	7.73385715	28	644810	6069295	0	0	0	0
1	6	W017N52A	52.75	-17.75	1878.52538	W017N52A20139	s	852	s852	29/09/2013	29	9	2013	1	14:48:00	15:34:00	Survey	f	a	0.77	52.9092	-17.8417	52.9545	-17.7523	Y	7844.47	7.84447	7.68	181.4709113	9.418184321	21.61795983	2.526882294	481.3013075	69.33388993	97.45707675	33.64667183	12.98425112	31.19921998	15.55061431	0.816899878	-3763	26.5908165	28	314401	5848007	0	0	0	0
1	6	W015N51D	51.25	-15.25	1941.88632	W015N51D20137	s	259	s259	03/07/2013	3	7	2013	1	14:02:00	16:03:00	Survey	n	i	2.02	51.4527	-15.3145	51.5013	-15.4517	Y	10960.5	10.9605	7.68	253.5560641	13.15934179	30.20519799	3.530628265	672.4872007	96.87516102	136.1696628	47.01203965	18.14194674	43.59238263	NA	1.126883563	-3679	30.39698792	28	482552	5677656	0	0	0	0
1	6	W018N52B	52.75	-18.25	1878.52538	W018N52B20139	s	850	s850	29/09/2013	29	9	2013	1	12:08:00	13:38:00	Survey	f	a	1.5	52.772	-18.1093	52.8503	-17.957	Y	13472.13	13.47213	7.68	311.6591631	16.17484269	37.12680571	4.339681854	826.5895708	119.0743819	167.3733314	57.78498333	22.29922585	53.58170209	15.49290011	0.878283159	-3808	37.53293991	27	685599	5848007	0	0	0	0
1	6	W013N51D	51.25	-13.25	1941.88632	W013N51D20139	s	793	s793	21/09/2013	21	9	2013	1	09:16:00	09:22:00	Survey	n	i	0.1	51.0085	-13.4355	51.0013	-13.4233	Y	1168.31	1.16831	7.68	27.0271494	1.402685824	3.219644546	0.37633814	71.68202468	10.32617359	14.51465116	5.011126135	1.933793644	4.64662464	15.8066358	0.72797905	-1975	64.15333557	28	622132	5679081	0	0	0	0
1	6	W016N52C	52.25	-16.75	1899.79668	W016N52C20137	s	252	s252	02/07/2013	2	7	2013	1	14:49:00	15:45:00	Survey	n	i	0.93	52.026	-16.6003	52.0107	-16.5143	Y	6145.47	6.14547	7.68	142.1669338	7.378341669	16.93582206	1.979596097	377.0583981	54.31716609	76.34928197	26.35928884	10.17204992	24.44191744	NA	1.44633304	-3900	65.68411255	28	380537	5790287	0	1	0	0
1	6	W017N53D	53.25	-17.25	1857.10517	W017N53D20139	s	856	s856	29/09/2013	29	9	2013	1	18:48:00	18:58:00	Survey	f	a	0.17	53.1283	-17.4078	53.1373	-17.3895	Y	1583.95	1.58395	7.68	36.64250059	1.901714286	4.365085841	0.510226599	97.18407933	13.99985505	19.6784761	6.793916355	2.621772414	6.299726696	15.19172773	0.87358454	-3347	57.5064621	28	349886	5902444	0	0	0	0
1	6	W014N49A	49.75	-14.75	2003.86554	W014N49A20139	s	808	s808	22/09/2013	22	9	2013	1	18:37:00	19:22:00	Survey	f	a	0.75	49.6918	-14.9523	49.6595	-15.022	Y	6181.97	6.18197	7.68	143.011311	7.422164121	17.0364096	1.991353584	379.2978747	54.63977395	76.80274602	26.51584551	10.23246514	24.58708618	16.84506482	0.631229537	-4496	57.90857697	28	518009	5510865	0	0	0	0
1	6	W017N52D	52.25	-17.25	1899.79668	W017N52D20138	s	630	s630	15/08/2013	15	8	2013	1	12:15:00	12:28:00	Survey	f	a	0.22	52.418	-17.4875	52.408	-17.5067	Y	1714.38	1.71438	7.68	39.65984204	2.058311714	4.724530591	0.552241414	105.1867414	15.15267433	21.29890813	7.35336413	2.837663318	6.818478237	15.22389216	0.776220918	-4019	63.48764038	28	346408	5791230	0	0	0	0
1	6	W015N51A	51.75	-15.75	1920.91751	W015N51A20139	s	784	s784	20/09/2013	20	9	2013	1	10:21:00	10:24:00	Survey	n	i	0.05	51.5822	-15.5243	51.58	-15.5172	Y	552.17	0.55217	7.68	12.77375453	0.662946881	1.521690227	0.177867482	33.87884433	4.880405861	6.860012804	2.368392397	0.913962658	2.196110101	15.6241645	0.761739386	-3503	67.69551849	28	448226	5733499	0	0	0	0
1	6	W012N53D	53.25	-12.25	1857.10517	W012N53D201310	s	900	s900	07/10/2013	7	10	2013	1	07:36:00	07:58:00	Survey	f	a	0.37	53.0557	-12.4387	53.055	-12.4812	Y	2850.65	2.85065	7.68	65.94581333	3.42253103	7.855881323	0.918259058	174.9029966	25.19566452	35.41551725	12.22706782	4.718425637	11.33767455	13.80623165	0.361000024	-344	9.17554951	28	683466	5903611	0	0	0	0
1	6	W010N48A	48.75	-10.75	2044.39745	W010N48A20136	s	156	s156	22/06/2013	22	6	2013	1	07:12:00	08:14:00	Survey	n	i	1.03	48.6452	-10.8263	48.5483	-10.6445	Y	17199.9	17.1999	7.68	397.8959853	20.65045964	47.39988002	5.540482012	1055.308846	152.022543	213.6859251	73.77422388	28.469474	68.40788485	NA	0.99310244	-2494	87.35723877	29	371364	5401142	0	0	0	0
1	6	W011N53C	53.25	-11.75	1857.10517	W011N53C20136	s	109	s109	16/06/2013	16	6	2013	1	16:08:00	17:05:00	Survey	n	i	0.95	53.1183	-11.8687	53.1913	-11.8522	Y	8198.75	8.19875	7.68	189.6668297	9.843545442	22.59430933	2.641005935	503.0387101	72.4652455	101.85861	35.16628385	13.57066942	32.60828344	NA	0.607774516	-197	9.7035265	29	316534	5903611	0	0	0	0
1	6	W012N50A	50.75	-12.75	1962.7016	W012N50A20139	s	802	s802	21/09/2013	21	9	2013	1	17:47:00	18:45:00	Survey	n	i	0.97	50.6733	-12.8768	50.619	-12.8893	Y	6108.44	6.10844	7.68	141.3104346	7.333890096	16.83379047	1.967669818	374.7867712	53.98990031	75.88930792	26.20048461	10.11076737	24.2946527	16.63560448	0.653348049	-2334	44.54173279	28	658720	5624438	0	0	0	0
1	6	W015N51A	51.75	-15.75	1920.91751	W015N51A20137	s	260	s260	03/07/2013	3	7	2013	1	17:52:00	18:50:00	Survey	n	i	0.97	51.554	-15.577	51.5868	-15.636	Y	5483.11	5.48311	7.68	126.8442867	6.583109456	15.11049167	1.766236692	336.4193226	48.46287651	68.12041278	23.51830416	9.075713897	21.80757413	NA	0.906802785	-3724	73.96500397	28	448226	5733499	0	0	0	0
1	6	W012N53D	53.25	-12.25	1857.10517	W012N53D201310	s	901	s901	07/10/2013	7	10	2013	1	07:58:00	08:36:00	Survey	f	a	0.63	53.055	-12.4812	53.0538	-12.5435	Y	4181.64	4.18164	7.68	96.73647916	5.020540121	11.52385969	1.347002087	256.5667057	36.9597234	51.95132599	17.93599065	6.921499035	16.63132621	13.80623165	0.361000024	-354	12.86748123	28	683466	5903611	0	0	0	0
1	6	W015N51C	51.25	-15.75	1941.88632	W015N51C20137	s	249	s249	01/07/2013	1	7	2013	1	18:30:00	19:30:00	Survey	f	a	1	51.329	-15.9142	51.3863	-15.9713	Y	7519.54	7.51954	7.68	173.9541961	9.028073259	20.72252128	2.422216182	461.3653031	66.46199063	93.42030253	32.25299144	12.44642983	29.90690797	NA	1.136774641	-4356	44.32052612	28	447656	5677894	0	0	0	0
1	6	W017N53C	53.25	-17.75	1857.10517	W017N53C20139	s	854	s854	29/09/2013	29	9	2013	1	17:37:00	18:12:00	Survey	f	a	0.58	53.064	-17.5362	53.0958	-17.4728	Y	5528.42	5.52842	7.68	127.8923555	6.637503323	15.23534423	1.780830471	339.1990345	48.86333007	68.68326726	23.71262746	9.150703258	21.98777229	15.21778043	0.857556654	-3483	57.63829422	28	316534	5903611	0	0	0	0
1	6	W014N51D	51.25	-14.25	1941.88632	W014N51D20139	s	794	s794	21/09/2013	21	9	2013	1	11:55:00	13:19:00	Survey	n	i	1.4	51.3375	-14.3653	50.7915	-13.1688	Y	16356.28	16.35628	7.68	378.3800916	19.63760153	45.07502364	5.268733962	1003.548346	144.5661651	203.2051162	70.15576588	27.07311101	65.05262563	15.74739062	0.79784691	-756	67.77881622	28	552344	5677894	0	0	0	0
1	6	W014N49A	49.75	-14.75	2003.86554	W014N49A20139	s	807	s807	22/09/2013	22	9	2013	1	17:36:00	18:37:00	Survey	f	a	1.02	49.7352	-14.8583	49.6918	-14.9523	Y	8318	8.318	7.68	192.4255142	9.986718792	22.92294123	2.679419093	510.3553561	73.51924513	103.3401329	35.67777381	13.7680534	33.0825676	16.84506482	0.631229537	-4365	51.43464661	28	518009	5510865	0	0	0	0
1	6	W016N51B	51.75	-16.25	1920.91751	W016N51B20139	s	781	s781	20/09/2013	20	9	2013	1	06:56:00	07:57:00	Survey	n	i	1.02	51.7962	-16.2213	51.7318	-16.014	Y	16003.94	16.00394	7.68	370.2290987	19.214572	44.10402594	5.155235884	981.9300954	141.4519652	198.8277097	68.64448354	26.48990713	63.65128196	15.25297666	0.67413872	-3717	81.45798492	28	413711	5733972	0	0	0	0
1	6	W016N51B	51.75	-16.25	1920.91751	W016N51B20139	s	782	s782	20/09/2013	20	9	2013	1	07:57:00	09:21:00	Survey	n	i	1.4	51.7318	-16.014	51.6442	-15.7358	Y	21568.02	21.56802	7.68	498.9464223	25.89489046	59.43764558	6.947553581	1323.317129	190.6304831	267.9540176	92.51006902	35.69963689	85.78088412	15.25297666	0.67413872	-3698	83.66632843	28	413711	5733972	0	0	0	0
1	6	W013N50B	50.75	-13.25	1962.7016	W013N50B20139	s	797	s797	21/09/2013	21	9	2013	1	14:19:00	15:03:00	PreWatch	n	i	0.73	50.7535	-13.0862	50.7492	-13.0162	Y	4963.52	4.96352	7.68	114.8241955	5.959277055	13.67858258	1.598863556	304.5393614	43.87042555	61.66514707	21.28964911	8.215675881	19.74103946	16.44787441	0.647075126	-2264	41.03517532	28	623452	5623485	0	0	0	0
1	6	W016N56B	56.75	-16.25	1703.12776	W016N56B20139	s	696	s696	10/09/2013	10	9	2013	1	15:29:00	15:48:00	Survey	v	o	0.32	56.616	-16.4537	56.6102	-16.4135	Y	2550.4	2.5504	7.68	58.99992018	3.062045146	7.028442712	0.821541329	156.4809397	22.54187906	31.68529715	10.93922402	4.221446699	10.14351054	12.61242696	1.096076472	-621	50.89205551	28	423559	6290255	0	0	0	0
1	6	W012N50A	50.75	-12.75	1962.7016	W012N50A20139	s	799	s799	21/09/2013	21	9	2013	1	15:21:00	15:33:00	Survey	n	i	0.2	50.7495	-12.9875	50.748	-12.9735	Y	1002.06	1.00206	7.68	23.18120787	1.203084764	2.761491728	0.322785527	61.48173047	8.856765525	12.44922802	4.298046934	1.65861637	3.98541285	16.63560448	0.653348049	-2260	32.05928802	28	658720	5624438	0	0	0	0
1	6	W012N53C	53.25	-12.75	1857.10517	W012N53C201310	s	902	s902	07/10/2013	7	10	2013	1	09:22:00	10:27:00	Survey	f	a	1.08	53.0527	-12.6148	53.0503	-12.73	Y	7727.13	7.72713	7.68	178.7565278	9.277310148	21.29460533	2.489086001	474.1021573	68.29679407	95.99934513	33.14339574	12.79003687	30.73254225	13.54194403	0.410400085	-387	12.2047987	28	650114	5902444	0	1	1	0
1	6	W016N51B	51.75	-16.25	1920.91751	W016N51B20137	s	268	s268	04/07/2013	4	7	2013	1	13:35:00	14:34:00	Survey	n	i	0.98	51.5697	-16.3165	51.546	-16.2238	Y	6945.18	6.94518	7.68	160.6670995	8.338484369	19.13967852	2.237200695	426.1249614	61.38545555	86.28460471	29.78941987	11.49573753	27.62254264	NA	0.866756879	-4488	23.08882904	28	413711	5733972	0	0	0	0
1	6	W013N49D	49.25	-13.25	2024.21123	W013N49D20139	s	815	s815	24/09/2013	24	9	2013	1	14:54:00	15:54:00	Survey	f	a	1	49.3265	-13.3273	49.3693	-13.2332	Y	8337.24	8.33724	7.68	192.8705125	10.00981382	22.97595224	2.685615449	511.5355909	73.68928157	103.5791147	35.76028132	13.79989305	33.15908148	17.55419346	0.474140584	-3344	86.45619202	28	627355	5456721	0	0	0	0
1	6	W017N52A	52.75	-17.75	1878.52538	W017N52A20139	s	853	s853	29/09/2013	29	9	2013	1	16:20:00	17:02:00	Survey	f	a	0.7	52.9958	-17.6712	53.0335	-17.5965	Y	6533.25	6.53325	7.68	151.1378054	7.843922195	18.00448888	2.104510533	400.8511493	57.74460938	81.16699582	28.02258557	10.81391615	25.98421597	15.55061431	0.816899878	-3596	70.49732208	28	314401	5848007	0	0	0	0
1	6	W014N49B	49.75	-14.25	2003.86554	W014N49B20139	s	804	s804	22/09/2013	22	9	2013	1	13:17:00	14:07:00	Survey	f	a	0.83	49.9195	-14.4553	49.8782	-14.547	Y	8031.81	8.03181	7.68	185.8047872	9.643108754	22.13423846	2.587229124	492.7957124	70.98971231	99.78453999	34.45021935	13.29434012	31.94431543	16.81436478	0.651866179	-4172	43.43637848	28	554028	5511105	0	0	0	0
1	6	W014N49A	49.75	-14.75	2003.86554	W014N49A20139	s	805	s805	22/09/2013	22	9	2013	1	14:07:00	15:22:00	Survey	f	a	1.25	49.8782	-14.547	49.8278	-14.6567	Y	9671.61	9.67161	7.68	223.7394163	11.6118834	26.6532508	3.115447899	593.4068044	85.48322366	120.1569403	41.48371031	16.00856437	38.46618013	16.84506482	0.631229537	-4245	34.17789078	28	518009	5510865	0	1	1	0
1	6	W008N51C	51.25	-8.75	1941.88632	W008N51C20136	s	96	s96	15/06/2013	15	6	2013	1	09:29:00	09:52:00	Survey	n	i	0.38	51.4565	-8.8505	51.4638	-8.8842	Y	2478.03	2.47803	7.68	57.32590189	2.975165036	6.829023092	0.798231548	152.04107	21.90226258	30.78628293	10.62884291	4.101670622	9.855692633	NA	0.518051914	-81	13.8928833	29	517448	5677656	0	0	0	0
1	6	W014N49B	49.75	-14.25	2003.86554	W014N49B20139	s	803	s803	22/09/2013	22	9	2013	1	12:01:00	13:02:00	Survey	f	a	1.02	49.9583	-14.3702	49.9195	-14.4553	Y	7485.69	7.48569	7.68	173.1711692	8.987434839	20.62924218	2.411312965	459.2885414	66.16281383	92.99978606	32.10780978	12.39040423	29.77228286	16.81436478	0.651866179	-4089	46.77236938	28	554028	5511105	0	0	0	0
1	6	W013N49C	49.25	-13.75	2024.21123	W013N49C20139	s	813	s813	24/09/2013	24	9	2013	1	12:00:00	13:07:00	Survey	f	a	1.12	49.0086	-13.5965	49.2495	-13.496	Y	8320.58	8.32058	7.68	192.485163	9.989814514	22.93004697	2.680249669	510.513558	73.54204178	103.3721667	35.68883334	13.77232127	33.09282576	17.49038108	0.502367167	-3680	77.59785461	28	590969	5455999	0	0	0	0
1	6	W013N49D	49.25	-13.25	2024.21123	W013N49D20139	s	814	s814	24/09/2013	24	9	2013	1	13:42:00	14:54:00	Survey	f	a	1.2	49.2742	-13.4422	49.3265	-13.3273	Y	10179.89	10.17989	7.68	235.4977274	12.22212964	28.053975	3.279175892	624.5924665	89.97568386	126.4716197	43.66382851	16.84987201	40.48772044	17.55419346	0.474140584	-3889	73.69049072	28	627355	5456721	0	0	0	0
1	6	W013N50B	50.75	-13.25	1962.7016	W013N50B20139	s	798	s798	21/09/2013	21	9	2013	1	15:03:00	15:21:00	Survey	v	o	0.3	50.7492	-13.0162	50.7495	-12.9875	Y	2023.5	2.0235	7.68	46.81081474	2.42944105	5.576399573	0.651814762	124.152715	17.88483582	25.13926409	8.679231896	3.349315707	8.047910301	16.44787441	0.647075126	-2261	29.67883873	28	623452	5623485	0	0	0	0
1	6	W010N53C	53.25	-10.75	1857.10517	W010N53C201310	s	878	s878	04/10/2013	4	10	2013	1	11:58:00	12:58:00	Survey	n	i	1	53.2023	-10.8242	53.0442	-10.9115	Y	18547.73	18.54773	7.68	429.076175	22.26868468	51.11426093	5.974648947	1138.005659	163.9354345	230.4309237	79.55536866	30.70041785	73.76850901	13.8758296	0.510688264	-125	3.64073682	29	383241	5901510	0	0	0	0
1	6	W017N52C	52.25	-17.75	1899.79668	W017N52C20138	s	633	s633	15/08/2013	15	8	2013	1	15:20:00	16:22:00	Survey	f	a	1.03	52.2823	-17.747	52.2362	-17.834	Y	7853.53	7.85353	7.68	181.6806176	9.429067897	21.64294136	2.529802338	481.8574953	69.41398949	97.56969734	33.68555365	12.99925561	31.23526358	15.42368614	0.892655136	-4398	29.86553955	28	312282	5792408	0	0	0	0
1	6	W014N49A	49.75	-14.75	2003.86554	W014N49A20139	s	806	s806	22/09/2013	22	9	2013	1	15:45:00	17:06:00	Survey	f	a	1.35	49.8103	-14.6952	49.7563	-14.8127	Y	10376.9	10.3769	7.68	240.0552823	12.45866282	28.59689969	3.342637329	636.680118	91.7169708	128.9192075	44.50884853	17.17596525	41.27127369	16.84506482	0.631229537	-4419	27.05760193	28	518009	5510865	0	0	0	0
1	6	W013N50D	50.25	-13.25	1983.36184	W013N50D20136	s	150	s150	21/06/2013	21	6	2013	1	11:31:00	12:07:00	Survey	n	i	0.6	50.1595	-13.4555	50.1457	-13.4347	Y	2141.15	2.14115	7.68	49.53262417	2.57070062	5.900638684	0.689714457	131.3715604	18.92472026	26.60098371	9.183884835	3.544061283	8.51584284	NA	0.283509167	-2847	69.37690735	28	624762	5567893	0	0	0	0
1	6	W016N50B	50.75	-16.25	1962.7016	W016N50B20136	s	211	s211	28/06/2013	28	6	2013	1	13:52:00	14:50:00	Survey	f	a	0.97	50.889	-16.4188	50.8473	-16.5047	Y	7615.48	7.61548	7.68	176.1736358	9.143260272	20.98691494	2.453120655	467.2517519	67.30996316	94.61222967	32.66449959	12.60523084	30.28848301	NA	0.634376699	-4558	35.84320068	28	411819	5622769	0	0	0	0
1	6	W017N52A	52.75	-17.75	1878.52538	W017N52A20139	s	851	s851	29/09/2013	29	9	2013	1	13:38:00	14:48:00	Survey	f	a	1.17	52.8503	-17.957	52.9092	-17.8417	Y	10156.56	10.15656	7.68	234.95802	12.19411929	27.98968165	3.271660764	623.1610422	89.76947999	126.1817755	43.56376091	16.81125593	40.39493178	15.55061431	0.816899878	-3791	31.97037506	28	314401	5848007	0	0	0	0
1	6	W016N50B	50.75	-16.25	1962.7016	W016N50B20136	s	210	s210	28/06/2013	28	6	2013	1	12:51:00	13:26:00	Survey	f	a	0.58	50.932	-16.3293	50.9073	-16.3805	Y	4530.61	4.53061	7.68	104.8094886	5.439522374	12.48556751	1.459414289	277.9781263	40.04413289	56.28685227	19.43281401	7.499123193	18.01926464	NA	0.634376699	-4552	24.00816917	28	411819	5622769	0	0	0	0
1	6	W011N53C	53.25	-11.75	1857.10517	W011N53C20136	s	110	s110	16/06/2013	16	6	2013	1	17:40:00	18:50:00	Survey	n	i	1.17	53.2227	-11.8113	53.2367	-11.7175	Y	6457.03	6.45703	7.68	149.3744451	7.75240531	17.79442627	2.079956714	396.1743246	57.07091138	80.22000138	27.69563947	10.68774765	25.68106188	NA	0.607774516	-182	11.37663364	29	316534	5903611	0	0	0	0
1	6	W016N52C	52.25	-16.75	1899.79668	W016N52C20137	s	253	s253	02/07/2013	2	7	2013	1	15:45:00	16:14:00	Survey	n	i	0.48	52.0107	-16.5143	52.0107	-16.4778	Y	2506.15	2.50615	7.68	57.97637308	3.008923931	6.906511323	0.807289	153.7662646	22.15079437	31.13561176	10.74944731	4.148211862	9.967528244	NA	1.44633304	-3841	64.09619141	28	380537	5790287	0	0	0	0
1	6	W016N51B	51.75	-16.25	1920.91751	W016N51B20137	s	254	s254	02/07/2013	2	7	2013	1	17:21:00	18:21:00	Survey	n	i	1	51.9558	-16.4135	51.9055	-16.3688	Y	6387.78	6.38778	7.68	147.772488	7.669265115	17.60359104	2.057650346	391.9255774	56.45884915	79.35968691	27.39861928	10.57312755	25.40564298	NA	0.866756879	-3706	64.22422791	28	413711	5733972	0	0	0	0
1	6	W020N54B	54.75	-20.25	1791.96679	W020N54B20139	s	705	s705	12/09/2013	12	9	2013	1	11:14:00	11:40:00	Survey	f	a	0.43	54.5342	-20.2662	54.5145	-20.3043	Y	3301.46	3.30146	7.68	76.37472773	3.963782724	9.098239402	1.063475935	202.5628022	29.18018969	41.01625791	14.16070147	5.464614889	13.13065166	13.56288739	0.889004474	-2348	82.74138641	27	548274	6067230	0	0	0	0
1	6	W010N50C	50.25	-10.75	1983.36184	W010N50C20136	s	88	s88	11/06/2013	11	6	2013	1	20:41:00	21:09:00	Survey	n	i	0.47	50.0897	-10.5955	50.1072	-10.5628	Y	3041.69	3.04169	7.68	70.36535301	3.651901341	8.382364773	0.979798709	186.6246009	26.88420285	37.78898534	13.04649833	5.034643882	12.09749171	NA	0.693049915	-148	19.18082809	29	375238	5567893	0	0	0	0
1	6	W012N50A	50.75	-12.75	1962.7016	W012N50A20139	s	800	s800	21/09/2013	21	9	2013	1	15:33:00	16:30:00	Survey	n	i	0.95	50.748	-12.9735	50.7325	-12.901	Y	5400.36	5.40036	7.68	124.9299332	6.483756156	14.88244181	1.739580376	331.3420304	47.73147589	67.09232903	23.1633623	8.938741827	21.47845473	16.63560448	0.653348049	-2272	30.52722359	28	658720	5624438	0	0	0	0
1	6	W015N51A	51.75	-15.75	1920.91751	W015N51A20139	s	783	s783	20/09/2013	20	9	2013	1	09:21:00	10:21:00	Survey	n	i	1	51.6442	-15.7358	51.5822	-15.5243	Y	16193.03	16.19303	7.68	374.6034353	19.44159631	44.62512451	5.216146107	993.5318111	143.1232506	201.176902	69.45553291	26.8028911	64.40333558	15.6241645	0.761739386	-3813	80.29011536	28	448226	5733499	0	0	0	0
1	6	W010N50C	50.25	-10.75	1983.36184	W010N50C20136	s	87	s87	11/06/2013	11	6	2013	1	19:39:00	20:41:00	Survey	n	i	1.03	50.045	-10.6755	50.0897	-10.5955	Y	7582.2	7.5822	7.68	175.4038414	9.103308604	20.89521217	2.442401693	465.2100856	67.01583319	94.19881955	32.52177137	12.55015201	30.15612889	NA	0.693049915	-150	7.05006266	29	375238	5567893	0	0	0	0
1	6	W011N53C	53.25	-11.75	1857.10517	W011N53C20136	s	112	s112	16/06/2013	16	6	2013	1	20:56:00	21:56:00	Survey	n	i	1	53.2727	-11.5313	53.2825	-11.4362	Y	6441.81	6.44181	7.68	149.0224208	7.73413555	17.75249092	2.075054969	395.2406776	56.93640158	80.03095036	27.63037034	10.66256029	25.62053448	NA	0.607774516	-145	3.64073682	29	316534	5903611	0	0	0	0
1	6	W017N54C	54.25	-17.75	1813.82428	W017N54C20139	s	669	s669	04/09/2013	4	9	2013	1	20:03:00	20:30:00	Survey	f	a	0.45	54.2097	-17.9448	54.2322	-17.9772	Y	3274.2	3.2742	7.68	75.74398953	3.931047953	9.023101887	1.054693254	200.8899439	28.93922814	40.67752648	14.04375577	5.419485545	13.02222255	14.22319492	0.891979598	-2287	62.77993393	28	320842	6014828	0	0	0	0
1	6	W012N50A	50.75	-12.75	1962.7016	W012N50A20139	s	801	s801	21/09/2013	21	9	2013	1	16:30:00	17:06:00	Survey	n	i	0.6	50.7325	-12.901	50.7057	-12.8743	Y	3529.43	3.52943	7.68	81.64838387	4.237480945	9.726470592	1.136908687	216.5497138	31.1950967	43.84842042	15.13849442	5.841945201	14.03732987	16.63560448	0.653348049	-2274	33.52869415	28	658720	5624438	0	0	0	0
1	6	W013N50B	50.75	-13.25	1962.7016	W013N50B20139	s	796	s796	21/09/2013	21	9	2013	1	13:37:00	14:19:00	Survey	n	i	0.7	50.7793	-13.1418	50.7535	-13.0862	Y	4866.42	4.86642	7.68	112.5779902	5.842700931	13.41100043	1.567586387	298.5819242	43.01221353	60.45884574	20.87317833	8.0549598	19.35485681	16.44787441	0.647075126	-2276	31.77606964	28	623452	5623485	0	0	0	0
1	6	W010N51D	51.25	-10.25	1941.88632	W010N51D20136	s	103	s103	15/06/2013	15	6	2013	1	19:39:00	20:37:00	Survey	n	i	0.97	51.4022	-10.001	51.4755	-10.1662	Y	14087.67	14.08767	7.68	325.8988328	16.91386931	38.823125	4.537961396	864.3563489	124.5148761	175.0205988	60.42517227	23.3180748	56.02984362	NA	0.775252313	-72	7.35125828	29	412762	5678369	0	0	0	0
1	6	W013N49B	49.75	-13.25	2003.86554	W013N49B20136	s	152	s152	21/06/2013	21	6	2013	1	16:13:00	17:07:00	Survey	n	i	0.9	49.9577	-13.2325	49.8953	-13.0735	Y	13357.27	13.35727	7.68	309.0020353	16.03694004	36.81027188	4.302682816	819.5422756	118.0591836	165.9463484	57.29232306	22.10910825	53.12487795	NA	0.330506188	-2675	63.21311951	28	626063	5512305	0	0	0	0
1	6	W013N51D	51.25	-13.25	1941.88632	W013N51D20139	s	792	s792	21/09/2013	21	9	2013	1	08:37:00	09:16:00	Survey	f	a	0.65	51.0335	-13.4988	51.0085	-13.4355	Y	5242.42	5.24242	7.68	121.2760702	6.294123803	14.44717059	1.68870235	321.6511711	46.33548542	65.13005965	22.48589653	8.677307775	20.85027976	15.8066358	0.72797905	-1617	81.46071625	28	622132	5679081	0	0	0	0
1	6	W017N53D	53.25	-17.25	1857.10517	W017N53D20139	s	855	s855	29/09/2013	29	9	2013	1	18:12:00	18:48:00	Survey	f	a	0.6	53.0958	-17.4728	53.1283	-17.4078	Y	5659.24	5.65924	7.68	130.9186728	6.79456659	15.59585824	1.82297027	347.2255025	50.01958755	70.30851968	24.27373945	9.367236385	22.50807097	15.19172773	0.87358454	-3357	67.38928986	28	349886	5902444	0	0	0	0
1	6	W016N51B	51.75	-16.25	1920.91751	W016N51B20137	s	269	s269	04/07/2013	4	7	2013	1	14:34:00	15:35:00	Survey	n	i	1.02	51.546	-16.2238	51.5223	-16.1238	Y	7421.66	7.42166	7.68	171.6899003	8.910558254	20.45278408	2.390687113	455.359886	65.59687569	92.20428589	31.83316648	12.28441938	29.51761911	NA	0.866756879	-4480	25.48360252	28	413711	5733972	0	0	0	0
1	6	W016N51B	51.75	-16.25	1920.91751	W016N51B20137	s	267	s267	04/07/2013	4	7	2013	1	12:29:00	13:28:00	Survey	n	i	0.98	51.5965	-16.4273	51.573	-16.3293	Y	7278.37	7.27837	7.68	168.375153	8.738525718	20.05791047	2.344531086	446.5684373	64.33041006	90.42413512	31.21857644	12.04724907	28.9477284	NA	0.866756879	-4498	53.54393005	28	413711	5733972	0	0	0	0
1	6	W016N50A	50.75	-16.75	1962.7016	W016N50A20136	s	213	s213	28/06/2013	28	6	2013	1	16:15:00	17:10:00	Survey	f	a	0.92	50.7882	-16.6268	50.7513	-16.7028	Y	6747.87	6.74787	7.68	156.1027665	8.101599409	18.59594637	2.173644877	414.0193328	59.64154798	83.83337684	28.94314311	11.16915932	26.83781015	NA	0.495183338	-4643	26.69342804	28	376548	5623485	0	0	0	0
1	7	W015N48B	48.75	-15.25	2044.39745	W015N48B20139	s	811	s811	23/09/2013	23	9	2013	1	14:05:00	15:04:00	Survey	n	i	0.98	48.716	-15.3213	48.6533	-15.2735	Y	7808.25	7.80825	7.68	180.633081	9.374701644	21.51815218	2.515215968	479.0791946	69.01377014	97.0071286	33.49132901	12.92430432	31.05517083	18.39733829	0.400397773	-4815	5.418396	28	481623	5399695	0	0	0	0
1	7	W009N51C	51.25	-9.75	1941.88632	W009N51C20136	s	102	s102	15/06/2013	15	6	2013	1	17:02:00	17:53:00	Survey	n	i	0.85	51.3323	-9.6648	51.318	-9.7413	Y	5565.83	5.56583	7.68	128.7577843	6.682418334	15.33843957	1.79288109	341.4943446	49.19398103	69.14803685	23.87308733	9.212624724	22.1365603	NA	1.093958746	-75	12.2047987	29	447656	5677894	0	0	0	0
1	7	W015N48B	48.75	-15.25	2044.39745	W015N48B20139	s	810	s810	23/09/2013	23	9	2013	1	13:02:00	14:05:00	Survey	n	i	1.05	48.7855	-15.3747	48.716	-15.3213	Y	8666.89	8.66689	7.68	200.4965342	10.40559779	23.88441204	2.791803592	531.7615001	76.60292102	107.6745908	37.1742283	14.34553521	34.47017593	18.39733829	0.400397773	-4808	19.85894966	28	481623	5399695	0	0	0	0
1	7	W012N49A	49.75	-12.75	2003.86554	W012N49A20136	s	153	s153	21/06/2013	21	6	2013	1	18:01:00	18:50:00	Survey	n	i	0.82	49.8353	-12.9177	49.7813	-12.7802	Y	11577.16	11.57716	7.68	267.8216434	13.8997131	31.9046038	3.729268585	710.322697	102.3255544	143.8308447	49.65703252	19.16264953	46.04497865	NA	0.334719229	-2423	63.60470963	28	662079	5513265	0	0	0	0
1	7	W013N50D	50.25	-13.25	1983.36184	W013N50D20136	s	149	s149	20/06/2013	20	6	2013	1	20:26:00	21:19:00	Survey	n	i	0.88	50.1732	-13.0963	50.2225	-13.1282	Y	5939.59	5.93959	7.68	137.4042994	7.131165036	16.368467	1.913279041	364.42683	52.49750313	73.79155839	25.47624485	9.831283233	23.62309615	NA	0.283509167	-2856	83.42151642	28	624762	5567893	0	0	0	0
1	7	W024N56C	56.25	-24.75	1725.54559	W024N56C20138	s	518	s518	02/08/2013	2	8	2013	1	13:40:00	13:55:00	Survey	f	a	0.25	56.3598	-24.7273	56.3693	-24.7515	Y	1830.25	1.83025	7.68	42.34024229	2.197422183	5.043836778	0.589564508	112.2957604	16.17678191	22.73838938	7.850339358	3.029446065	7.279311429	12.76739374	1.950519331	-1444	21.30239868	26	639407	6236181	0	0	0	0
1	7	W015N48B	48.75	-15.25	2044.39745	W015N48B20139	s	812	s812	23/09/2013	23	9	2013	1	15:04:00	16:00:00	Survey	n	i	0.93	48.6533	-15.2735	48.5975	-15.231	Y	6954.52	6.95452	7.68	160.8831213	8.349695713	19.16541239	2.240208679	426.6978992	61.46799896	86.40061696	29.82947265	11.5111939	27.65968595	18.39733829	0.400397773	-4823	21.9209404	28	481623	5399695	0	0	0	0
1	7	W009N51D	51.25	-9.25	1941.88632	W009N51D20136	s	99	s99	15/06/2013	15	6	2013	1	13:10:00	13:50:00	Survey	n	i	0.67	51.4247	-9.2477	51.4112	-9.332	Y	6055.88	6.05588	7.68	140.0943232	7.270774961	16.68891961	1.950736138	371.5613728	53.52530523	75.23620788	25.97500439	10.02375455	24.08559182	NA	1.21927779	-61	7.6400876	29	482552	5677656	0	0	0	0
1	7	W015N48B	48.75	-15.25	2044.39745	W015N48B20139	s	809	s809	23/09/2013	23	9	2013	1	12:01:00	13:02:00	Survey	n	i	1.02	48.8535	-15.4268	48.7855	-15.3747	Y	8477.03	8.47703	7.68	196.1043847	10.17764901	23.36119149	2.730645334	520.1125407	74.92482987	105.3158323	36.35987624	14.03127673	33.71505985	18.39733829	0.400397773	-4814	32.32318497	28	481623	5399695	0	0	0	0
1	7	W013N49B	49.75	-13.25	2003.86554	W013N49B20136	s	151	s151	21/06/2013	21	6	2013	1	15:12:00	16:13:00	Survey	n	i	1.02	49.9985	-13.2353	49.9577	-13.2325	Y	4546.38	4.54638	7.68	105.1742596	5.458453673	12.52902133	1.464493523	278.9455802	40.18350833	56.48274874	19.5004465	7.525222569	18.08198151	NA	0.330506188	-2707	64.7534256	28	626063	5512305	0	0	0	0
1	7	W008N51C	51.25	-8.75	1941.88632	W008N51C20136	s	95	s95	15/06/2013	15	6	2013	1	08:27:00	09:29:00	Survey	n	i	1.03	51.4408	-8.7677	51.4565	-8.8505	Y	6016.47	6.01647	7.68	139.1826503	7.22345992	16.58031538	1.938041596	369.143413	53.17698155	74.74660337	25.80597036	9.958524314	23.92885134	NA	0.518051914	-88	3.64073682	29	517448	5677656	0	0	0	0
1	7	W008N51C	51.25	-8.75	1941.88632	W008N51C20136	s	97	s97	15/06/2013	15	6	2013	1	10:30:00	11:32:00	Survey	n	i	1.03	51.4745	-8.9482	51.4543	-9.0632	Y	8300.86	8.30086	7.68	192.028842	9.966131845	22.87568713	2.673895651	509.3032929	73.36772108	103.1271042	35.60422649	13.73967149	33.01438403	NA	0.518051914	-60	13.94188118	29	517448	5677656	0	0	0	0
1	7	W009N51D	51.25	-9.25	1941.88632	W009N51D20136	s	98	s98	15/06/2013	15	6	2013	1	11:32:00	12:31:00	Survey	n	i	0.98	51.4543	-9.0632	51.4365	-9.171	Y	7755.05	7.75505	7.68	179.4022797	9.310824118	21.37153138	2.49807774	475.8148354	68.54354047	96.34613953	33.26312514	12.83624044	30.84357446	NA	1.21927779	-54	29.10574341	29	482552	5677656	0	0	0	0
1	8	W008N51C	51.25	-8.75	1941.88632	W008N51C20136	s	94	s94	15/06/2013	15	6	2013	1	07:33:00	08:27:00	Survey	n	i	0.9	51.4453	-8.6968	51.4408	-8.7677	Y	4950.21	4.95021	7.68	114.516287	5.943296868	13.64190257	1.5945761	303.7227194	43.75278417	61.49978799	21.23255954	8.193645014	19.68810259	NA	0.518051914	-87	2.71526861	29	517448	5677656	0	0	0	0
1	NA	W017N52C	52.25	-17.75	1899.79668	W017N52C20137	s	474	s474	28/07/2013	28	7	2013	1	20:20:00	21:08:00	Survey	f	a	0.8	52.0968	-17.6338	52.1342	-17.6827	Y	5333.5	5.3335	7.68	123.3831036	6.403477027	14.6981737	1.718041627	327.2394934	47.14050691	66.26162016	22.87656334	8.828066103	21.21252747	NA	0.684918408	-4416	40.86574936	28	312282	5792408	0	0	0	0
1	NA	W015N53D	53.25	-15.25	1857.10517	W015N53D20138	s	624	s624	14/08/2013	14	8	2013	1	12:43:00	13:42:00	Survey	f	a	0.98	53.4573	-15.41	53.416	-15.4997	Y	7528.08	7.52808	7.68	174.1516878	9.03832291	20.74604774	2.424966145	461.8890952	66.53745877	93.52636342	32.28960854	12.46056038	29.94086752	15.19846802	0.839510685	-3077	48.89447403	28	483319	5900111	0	0	0	0
1	NA	W009N49A	49.75	-9.75	2003.86554	W009N49A201310	s	941	s941	12/10/2013	12	10	2013	1	06:02:00	07:03:00	Survey	n	i	1.02	49.5247	-9.885	49.488	-9.9547	Y	6487.7	6.4877	7.68	150.083907	7.789225773	17.87894185	2.08983558	398.0559757	57.34198152	80.60101057	27.82718139	10.73850968	25.80303942	15.41225981	0.426554967	-158	7.35125828	29	445972	5511105	0	0	0	0
1	NA	W014N52D	52.25	-14.25	1899.79668	W014N52D20139	s	833	s833	26/09/2013	26	9	2013	1	19:32:00	20:31:00	Survey	n	i	0.98	52.0482	-14.2565	52.0875	-14.3482	Y	7659.48	7.65948	7.68	177.1915845	9.196090938	21.10817942	2.46729503	469.951579	67.69887356	95.15890853	32.85323831	12.67806511	30.46348691	15.14143938	0.70691955	-348	13.8928833	28	551200	5789109	0	0	0	0
2	1	W012N51B	51.75	-12.25	1920.91751	W012N51B20138	s	1503	s1503	28/08/2013	28	8	2013	1	11:00:00	12:56:00	Survey	f	a	1.93	51.9432	-12.1297	52.0733	-12.2133	Y	15581.13	15.58113	8.02	1488.878695	472.8431943	97.14707101	52.22431112	955.9883671	137.7149289	193.5748568	66.83095674	25.79006712	61.96967116	15.66048534	0.436104104	-837	49.79613876	28	689822	5736812	0	0	0	0
2	1	W011N51C	51.25	-11.75	1941.88632	W011N51C20137	s	1028	s1028	10/07/2013	10	7	2013	1	11:05:00	12:44:00	Survey	f	a	1.65	51.088	-11.7725	51.088	-11.7725	Y	15158.06	15.15806	8.02	1448.451609	460.004222	94.50926514	50.80627975	930.0306959	133.9755952	188.3187756	65.01631542	25.089797	60.28702658	NA	0.643766341	-1356	67.62820435	29	308088	5681219	0	0	0	0
2	1	W011N50B	50.75	-11.25	1962.7016	W011N50B20137	s	1106	s1106	16/07/2013	16	7	2013	1	06:02:00	06:36:00	Survey	n	i	0.57	50.5362	-11.4012	50.5362	-11.4012	Y	4742.09	4.74209	8.02	453.1379062	143.909088	29.5665594	15.89438756	290.953567	41.91331215	58.91420544	20.33989735	7.849166664	18.86036752	NA	0.56916294	-1379	76.39019012	29	341280	5624438	0	1	0	0
2	1	W011N50A	50.75	-11.75	1962.7016	W011N50A20137	s	1025	s1025	10/07/2013	10	7	2013	1	07:58:00	09:03:00	Survey	f	a	1.08	50.851	-11.6252	50.851	-11.6252	Y	9733.3	9.7333	8.02	930.080237	295.3780666	60.6863213	32.62374554	597.191625	86.02846061	120.9233159	41.74829844	16.11066894	38.71152866	NA	0.815076085	-1661	68.29623413	29	306013	5625631	0	0	0	0
2	1	W011N51C	51.25	-11.75	1941.88632	W011N51C20137	s	1032	s1032	10/07/2013	10	7	2013	1	15:38:00	16:30:00	Survey	f	a	0.87	51.4247	-11.9847	51.4863	-12.0237	Y	7376.97	7.37697	8.02	704.918027	223.8702809	45.99482945	24.72589506	452.6180918	65.2018932	91.64910923	31.64149393	12.21045294	29.33988286	NA	0.643766341	-1040	74.39394379	29	308088	5681219	0	0	0	0
2	1	W011N51C	51.25	-11.75	1941.88632	W011N51C20137	s	1059	s1059	12/07/2013	12	7	2013	1	15:35:00	16:27:00	Survey	f	a	0.87	51.4327	-11.9992	51.4937	-12.0372	Y	7282.39	7.28239	8.02	695.8802906	221.0000456	45.40513089	24.40888498	446.8150865	64.36594112	90.47407828	31.23581912	12.05390302	28.96371685	NA	0.643766341	-1090	83.74042511	29	308088	5681219	0	0	0	0
2	1	W011N51C	51.25	-11.75	1941.88632	W011N51C20137	s	1087	s1087	14/07/2013	14	7	2013	1	15:27:00	16:28:00	Survey	f	a	1.02	51.2618	-11.9055	51.3243	-11.9437	Y	7445.61	7.44561	8.02	711.4768361	225.95325	46.42278177	24.95595362	456.8294121	65.80856389	92.50184527	31.93589769	12.32406335	29.61287565	NA	0.643766341	-1101	70.1863327	29	308088	5681219	0	0	0	0
2	1	W013N52D	52.25	-13.25	1899.79668	W013N52D20139	s	1656	s1656	14/09/2013	14	9	2013	1	08:58:00	10:20:00	Survey	n	i	1.37	52.2215	-13.0395	52.2845	-13.1238	Y	9072.47	9.07247	8.02	866.9341213	275.3239069	56.56613326	30.40881533	556.6463796	80.18769088	112.713446	38.91387322	15.01686421	36.08326908	15.40508751	0.761286635	-619	47.35647964	28	619463	5790287	0	0	0	0
2	1	W012N51D	51.25	-12.25	1941.88632	W012N51D20138	s	1326	s1326	07/08/2013	7	8	2013	1	17:00:00	18:00:00	Survey	f	a	1	51.3872	-12.0598	51.46	-12.1025	Y	8629.54	8.62954	8.02	824.6086947	261.882053	53.80446353	28.92419724	529.46981	76.27279596	107.2105542	37.0140215	14.2837114	34.32162456	15.86395046	0.580683336	-1385	80.41849518	28	691912	5681219	0	1	0	0
2	1	W011N51A	51.75	-11.75	1920.91751	W011N51A20138	s	1502	s1502	28/08/2013	28	8	2013	1	08:00:00	11:00:00	Survey	f	a	3	51.715	-11.983	51.9367	-12.1253	Y	26544.02	26.54402	8.02	2536.454406	805.5358762	165.4997934	88.96935967	1628.622207	234.611214	329.7742121	113.8532476	43.93596981	105.5715594	15.58475556	0.544726408	-869	52.5346489	29	310178	5736812	0	1	1	0
2	1	W011N51A	51.75	-11.75	1920.91751	W011N51A20138	s	1499	s1499	28/08/2013	28	8	2013	1	05:00:00	07:03:00	PreWatch	n	i	2.05	51.5517	-11.845	51.6557	-11.9453	Y	13498.52	13.49852	8.02	1289.871712	409.6418755	84.16216802	45.24388849	828.2087431	119.3076318	167.7011921	57.89817595	22.34290689	53.68666107	15.58475556	0.544726408	-816	56.78403854	29	310178	5736812	0	2	0	0
2	1	W011N51C	51.25	-11.75	1941.88632	W011N51C20137	s	1030	s1030	10/07/2013	10	7	2013	1	13:38:00	14:35:00	Survey	f	a	0.95	51.275	-11.8898	51.275	-11.8898	Y	8396.09	8.39609	8.02	802.3014638	254.7976462	52.34895063	28.14174278	515.1466463	74.20945187	104.3103051	36.01272193	13.89730988	33.39315038	NA	0.643766341	-1105	57.61252594	29	308088	5681219	0	1	0	0
2	1	W012N51D	51.25	-12.25	1941.88632	W012N51D20138	s	1369	s1369	12/08/2013	12	8	2013	1	17:00:00	18:00:00	Survey	f	a	1	51.243	-12.0523	51.243	-12.0523	Y	8641.28	8.64128	8.02	825.730401	262.2382884	53.87765316	28.96354251	530.1900421	76.3765549	107.3563915	37.06437127	14.30314138	34.36831453	15.86395046	0.580683336	-1332	69.48435974	28	691912	5681219	0	0	0	0
2	1	W011N50A	50.75	-11.75	1962.7016	W011N50A20137	s	1026	s1026	10/07/2013	10	7	2013	1	09:03:00	09:58:00	Survey	f	a	0.92	50.936	-11.6778	50.936	-11.6778	Y	8235.87	8.23587	8.02	786.9909698	249.9352871	51.34996418	27.60470776	505.3159904	72.79331622	102.3197288	35.3254833	13.63210449	32.75591039	NA	0.815076085	-1574	78.57022858	29	306013	5625631	0	0	0	0
2	1	W012N51B	51.75	-12.25	1920.91751	W012N51B20137	s	1040	s1040	11/07/2013	11	7	2013	1	08:43:00	10:05:00	Survey	f	a	1.37	51.807	-12.112	51.807	-12.112	Y	11738.13	11.73813	8.02	1121.655195	356.2190978	73.18629602	39.3434805	720.1992494	103.7483103	145.8307144	50.34747968	19.42909309	46.68519766	NA	0.533502624	-926	47.72192383	28	689822	5736812	0	0	0	0
2	1	W011N51C	51.25	-11.75	1941.88632	W011N51C20137	s	1058	s1058	12/07/2013	12	7	2013	1	14:27:00	15:35:00	Survey	f	a	1.13	51.3497	-11.9493	51.3497	-11.9493	Y	9984.59	9.98459	8.02	954.0927665	303.004048	62.25310234	33.46601551	612.6097373	88.24951119	124.0452774	42.82614335	16.5266093	39.71096841	NA	0.643766341	-1092	72.17706299	29	308088	5681219	0	0	0	0
2	1	W012N51D	51.25	-12.25	1941.88632	W012N51D20138	s	1350	s1350	10/08/2013	10	8	2013	1	11:00:00	13:50:00	Survey	f	a	2.83	51.464	-12.1823	51.2582	-12.0505	Y	24672.39	24.67239	8.02	2357.607941	748.7372032	153.8303334	82.69609274	1513.787372	218.0686788	306.5216939	105.8254073	40.83802613	98.12766436	15.86395046	0.580683336	-1311	59.92345428	28	691912	5681219	2	1	0	5
2	1	W011N51C	51.25	-11.75	1941.88632	W011N51C20137	s	1057	s1057	12/07/2013	12	7	2013	1	12:57:00	14:27:00	Survey	f	a	1.5	51.241	-11.8813	51.241	-11.8813	Y	13214.9	13.2149	8.02	1262.769838	401.0347694	82.39381192	44.29325582	810.8070052	116.8008301	164.177573	56.68166032	21.87345349	52.55863758	NA	0.643766341	-1154	71.16674805	29	308088	5681219	0	0	0	0
2	1	W011N51C	51.25	-11.75	1941.88632	W011N51C20138	s	1298	s1298	04/08/2013	4	8	2013	1	05:30:00	08:00:00	Survey	f	a	2.5	51.3493	-11.9037	51.2193	-11.8348	Y	15239.43	15.23943	8.02	1456.227029	462.4735664	95.01659946	51.07901248	935.0231852	134.694789	189.3296879	65.3653289	25.22448131	60.61065313	15.77838274	0.577259239	-1152	68.60717773	29	308088	5681219	0	1	1	0
2	1	W011N51C	51.25	-11.75	1941.88632	W011N51C20137	s	1031	s1031	10/07/2013	10	7	2013	1	14:35:00	15:38:00	Survey	f	a	1.05	51.3472	-11.9298	51.3472	-11.9298	Y	9279.89	9.27989	8.02	886.7542494	281.6184511	57.85936649	31.1040315	569.3726091	82.02097777	115.2903372	39.80353477	15.36018461	36.90822093	NA	0.643766341	-1057	57.04178238	29	308088	5681219	0	1	0	0
2	1	W011N51A	51.75	-11.75	1920.91751	W011N51A20138	s	1500	s1500	28/08/2013	28	8	2013	1	07:03:00	07:25:00	Survey	s	o	0.37	51.6557	-11.9453	51.6733	-11.9567	Y	2116.25	2.11625	8.02	202.2217903	64.22228866	13.19466435	7.093186123	129.8438078	18.70463982	26.29163426	9.077083158	3.502846514	8.416809919	15.58475556	0.544726408	-819	56.98723984	29	310178	5736812	0	0	0	0
2	1	W012N51B	51.75	-12.25	1920.91751	W012N51B20137	s	1039	s1039	11/07/2013	11	7	2013	1	07:50:00	08:43:00	Survey	f	a	0.88	51.8695	-12.1523	51.8695	-12.1523	Y	7586.84	7.58684	8.02	724.9722602	230.239173	47.30333767	25.42932276	465.4946368	67.05683419	94.25643737	32.5416637	12.55782846	30.17457874	NA	0.533502624	-916	34.98869705	28	689822	5736812	0	0	0	0
2	1	W012N51B	51.75	-12.25	1920.91751	W012N51B20137	s	1038	s1038	11/07/2013	11	7	2013	1	06:46:00	07:50:00	Survey	f	a	1.07	51.9475	-12.2027	51.9475	-12.2027	Y	9161.47	9.16147	8.02	875.438201	278.0246617	57.12101153	30.70710673	562.1067313	80.97430286	113.8190942	39.2955939	15.16417022	36.43723278	NA	0.533502624	-876	43.83983612	28	689822	5736812	0	1	0	0
2	1	W011N51A	51.75	-11.75	1920.91751	W011N51A20138	s	1501	s1501	28/08/2013	28	8	2013	1	07:25:00	08:00:00	Survey	f	a	0.58	51.6733	-11.9567	51.7109	-11.9803	Y	4488.68	4.48868	8.02	428.9225833	136.2187028	27.98654639	15.04500435	275.4052439	39.67351392	55.76587798	19.2529497	7.429713549	17.85249161	15.58475556	0.544726408	-827	56.6310463	29	310178	5736812	0	0	0	0
2	1	W012N51D	51.25	-12.25	1941.88632	W012N51D20138	s	1368	s1368	12/08/2013	12	8	2013	1	17:00:00	17:00:00	Survey	f	a	0	51.3122	-12.0982	51.243	-12.0523	Y	0	0	8.02	0	0	0	0	0	0	0	0	0	0	15.86395046	0.580683336	-1372	62.03762436	28	691912	5681219	0	0	0	0
2	1	W011N50B	50.75	-11.25	1962.7016	W011N50B20137	s	1107	s1107	16/07/2013	16	7	2013	1	06:36:00	07:04:00	Survey	n	i	0.47	50.5433	-11.465	50.5433	-11.465	Y	3905.25	3.90525	8.02	373.1723934	118.5133666	24.34893127	13.08949564	239.6088199	34.5168427	48.51758095	16.7505037	6.464019605	15.5320662	NA	0.56916294	-1495	66.65171814	29	341280	5624438	0	0	0	0
2	1	W011N51C	51.25	-11.75	1941.88632	W011N51C20138	s	1352	s1352	10/08/2013	10	8	2013	1	17:10:00	18:05:00	Survey	f	a	0.92	51.0042	-11.8893	50.953	-11.8572	Y	6124.08	6.12408	8.02	585.1954435	185.8483729	38.18311291	20.52647339	375.7458808	54.12810022	76.08351477	26.26753376	10.13664163	24.3568406	15.77838274	0.577259239	-1606	64.76667786	29	308088	5681219	0	0	0	0
2	1	W011N51C	51.25	-11.75	1941.88632	W011N51C20137	s	1029	s1029	10/07/2013	10	7	2013	1	12:44:00	13:38:00	Survey	f	a	0.9	51.2085	-11.848	51.275	-11.8898	Y	7954.19	7.95419	8.02	760.0750709	241.3872438	49.5937427	26.66059843	488.0336649	70.30368892	98.82028907	34.11731552	13.16587252	31.6356151	NA	0.643766341	-1105	57.61252594	29	308088	5681219	0	0	0	0
2	1	W012N51B	51.75	-12.25	1920.91751	W012N51B20138	s	1366	s1366	12/08/2013	12	8	2013	1	11:00:00	14:00:00	Survey	f	a	3	51.749	-12.3723	51.5297	-12.2337	Y	26223.39	26.22339	8.02	2505.816117	795.8056632	163.5006916	87.89468274	1608.949786	231.7773029	325.79081	112.4779937	43.40525932	104.2963415	15.66048534	0.436104104	-1126	48.94298935	28	689822	5736812	0	0	0	0
2	1	W011N51C	51.25	-11.75	1941.88632	W011N51C20137	s	1027	s1027	10/07/2013	10	7	2013	1	09:58:00	10:30:00	Survey	f	a	0.53	51.0007	-11.718	51.0417	-11.7435	Y	4899.58	4.89958	8.02	468.1863786	148.6882334	30.54844934	16.42223184	300.6159825	43.3052652	60.87071533	21.01537468	8.109833375	19.4867257	NA	0.643766341	-1476	62.16014862	29	308088	5681219	0	0	0	0
2	2	W010N50B	50.75	-10.25	1962.7016	W010N50B20137	s	983	s983	06/07/2013	6	7	2013	1	15:18:00	16:22:00	Survey	n	i	1.07	50.6	-10.2142	50.5933	-10.0988	Y	8199.73	8.19973	8.02	783.5373521	248.8384754	51.12462087	27.48356774	503.0984703	72.47388078	101.8707107	35.17046155	13.57228159	32.6121692	NA	0.372158729	-149	6.84159088	29	411819	5622769	0	0	0	0
2	2	W011N50B	50.75	-11.25	1962.7016	W011N50B20139	s	1738	s1738	24/09/2013	24	9	2013	1	14:01:00	14:38:00	Survey	f	a	0.62	50.8257	-11.4067	50.779	-11.3793	Y	5537.47	5.53747	8.02	529.141506	168.0465715	34.52567872	18.56031035	339.7544247	48.94332798	68.79572634	23.75145351	9.165686234	22.02377016	16.75802065	0.421732513	-832	78.47491455	29	341280	5624438	0	1	0	0
2	2	W011N51D	51.25	-11.25	1941.88632	W011N51D20139	s	1753	s1753	25/09/2013	25	9	2013	2	16:58:00	17:43:00	Survey	f	a	0.75	51.0167	-11.415	51.0737	-11.4537	Y	6896.67	6.89667	8.02	659.0214619	209.2942926	43.00014836	23.11601475	423.1485436	60.95669203	85.68191993	29.58134533	11.41544156	27.42960543	16.47461633	0.413369597	-502	72.86962891	29	342977	5680031	3	0	0	12
2	2	W011N50B	50.75	-11.25	1962.7016	W011N50B20139	s	1737	s1737	24/09/2013	24	9	2013	1	13:12:00	14:01:00	Survey	f	a	0.82	50.8868	-11.4467	50.8868	-11.4467	Y	4720.67	4.72067	8.02	451.0911934	143.2590859	29.43301449	15.8225965	289.6394011	41.72399495	58.64810441	20.24802702	7.813713901	18.77517759	16.75802065	0.421732513	-1269	72.68543243	29	341280	5624438	2	0	0	5
2	2	W011N51C	51.25	-11.75	1941.88632	W011N51C20137	s	1088	s1088	14/07/2013	14	7	2013	1	17:14:00	18:17:00	Survey	f	a	1.05	51.375	-11.9735	51.375	-11.9735	Y	7689.73	7.68973	8.02	734.8039454	233.3615532	47.94484019	25.77418161	471.8074256	67.96622897	95.53469265	32.9829763	12.728131	30.58379287	NA	0.643766341	-1096	81.27572632	29	308088	5681219	0	0	0	0
2	2	W011N51C	51.25	-11.75	1941.88632	W011N51C20137	s	1055	s1055	12/07/2013	12	7	2013	1	11:15:00	12:13:00	Survey	f	a	0.97	51.1158	-11.7992	51.1868	-11.8447	Y	8516.27	8.51627	8.02	813.7850067	258.4446291	53.09823435	28.54454264	522.52007	75.27165099	105.8033248	36.5281811	14.09622558	33.8711242	NA	0.643766341	-1331	80.04293823	29	308088	5681219	0	0	0	0
2	2	W012N51B	51.75	-12.25	1920.91751	W012N51B20137	s	1042	s1042	11/07/2013	11	7	2013	1	10:05:00	10:30:00	Survey	f	a	0.42	51.6737	-12.0245	51.6737	-12.0245	Y	3578.7	3.5787	8.02	341.9680473	108.6033835	22.31289513	11.99496357	219.5729419	31.6305905	44.46058366	15.34984137	5.923503992	14.23329561	NA	0.533502624	-928	62.58932114	28	689822	5736812	0	0	0	0
2	2	W011N51C	51.25	-11.75	1941.88632	W011N51C20137	s	1135	s1135	17/07/2013	17	7	2013	1	18:17:00	19:10:00	Survey	f	a	0.88	51.3905	-11.8752	51.3905	-11.8752	Y	7316.35	7.31635	8.02	699.1250675	222.030533	45.61684765	24.52269965	448.8985127	64.66608407	90.89594423	31.38146668	12.11010842	29.09877671	NA	0.643766341	-1042	64.74015045	29	308088	5681219	0	0	0	0
2	2	W012N51B	51.75	-12.25	1920.91751	W012N51B20137	s	1060	s1060	12/07/2013	12	7	2013	2	17:05:00	18:02:00	Survey	f	a	0.95	51.5357	-12.0648	51.5357	-12.0648	Y	7982.62	7.98262	8.02	762.791857	242.25005	49.77100886	26.75589315	489.7780756	70.55497477	99.17350889	34.23926327	13.21293216	31.74869	NA	0.533502624	-1284	77.36325073	28	689822	5736812	0	1	0	0
2	2	W011N50B	50.75	-11.25	1962.7016	W011N50B20137	s	1266	s1266	28/07/2013	28	7	2013	1	10:59:00	11:57:00	Survey	n	i	0.97	50.5182	-11.4733	50.5182	-11.4733	Y	6094.77	6.09477	8.02	582.3946618	184.958891	38.00036616	20.42823242	373.9475377	53.86904077	75.71937434	26.14181571	10.08812704	24.2402677	NA	0.56916294	-1469	85.02919006	29	341280	5624438	0	0	0	0
2	2	W009N50A	50.75	-9.75	1962.7016	W009N50A20137	s	984	s984	06/07/2013	6	7	2013	2	17:21:00	18:42:00	Survey	n	i	1.35	50.5847	-9.9948	50.621	-9.8862	Y	8690.18	8.69018	8.02	830.4035293	263.7223964	54.18256768	29.12745842	533.190593	76.80878019	107.963963	37.27413291	14.3840884	34.5628095	NA	0.405372588	-139	6.51589632	29	447091	5622293	0	1	0	0
2	2	W011N50A	50.75	-11.75	1962.7016	W011N50A20137	s	1024	s1024	10/07/2013	10	7	2013	1	07:09:00	07:58:00	Survey	f	a	0.82	50.7888	-11.5868	50.7888	-11.5868	Y	7337.41	7.33741	8.02	701.1374094	222.6696194	45.7481499	24.5932851	450.1906096	64.85222075	91.15757657	31.47179421	12.14496581	29.18253545	NA	0.815076085	-1614	67.59354401	29	306013	5625631	0	0	0	0
2	2	W010N50A	50.75	-10.75	1962.7016	W010N50A20137	s	980	s980	06/07/2013	6	7	2013	1	12:10:00	13:24:00	Survey	n	i	1.23	50.6173	-10.5383	50.6173	-10.5383	Y	7202.33	7.20233	8.02	688.2299048	218.5704099	44.90595485	24.14053798	441.9028799	63.65831909	89.47942215	30.89241801	11.92138453	28.64529745	NA	0.472036876	-161	1.21503282	29	376548	5623485	0	0	0	0
2	2	W012N51B	51.75	-12.25	1920.91751	W012N51B20138	s	1349	s1349	10/08/2013	10	8	2013	1	09:00:00	11:00:00	Survey	f	a	2	51.6108	-12.2797	51.4663	-12.184	Y	17393.17	17.39317	8.02	1662.030947	527.8334794	108.4449922	58.29784627	1067.167027	153.7307736	216.0870483	74.6032022	28.78937674	69.17656327	15.66048534	0.436104104	-1133	47.68475342	28	689822	5736812	0	0	0	0
2	2	W011N50A	50.75	-11.75	1962.7016	W011N50A20137	s	1048	s1048	12/07/2013	12	7	2013	1	05:46:00	06:05:00	Survey	f	a	0.32	50.6912	-11.5365	50.6912	-11.5365	Y	2719.81	2.71981	8.02	259.8957159	82.53857144	16.9578003	9.11617231	166.8754358	24.03923994	33.79004358	11.66587944	4.501863034	10.81730068	NA	0.815076085	-1832	81.81687927	29	306013	5625631	0	0	0	0
2	2	W012N52D	52.25	-12.25	1899.79668	W012N52D20137	s	1036	s1036	11/07/2013	11	7	2013	2	05:17:00	05:45:00	Survey	s	o	0.47	52.0475	-12.2677	52.0475	-12.2677	Y	4008.14	4.00814	8.02	383.0042129	121.6357895	24.99044254	13.43435919	245.9216949	35.42624369	49.7958537	17.19182233	6.634324471	15.94128313	NA	0.330617764	-817	37.87729263	28	687718	5792408	0	0	0	0
2	2	W012N51B	51.75	-12.25	1920.91751	W012N51B20138	s	1486	s1486	26/08/2013	26	8	2013	1	13:50:00	14:00:00	Survey	f	a	0.17	51.6637	-12.1042	51.6523	-12.0968	Y	1359.24	1.35924	8.02	129.8842559	41.24908677	8.474750214	4.555855233	83.39687995	12.01373969	16.88675265	5.83008483	2.249829815	5.406004303	15.66048534	0.436104104	-1097	73.50292969	28	689822	5736812	0	0	0	0
2	2	W011N50B	50.75	-11.25	1962.7016	W011N50B20138	s	1372	s1372	13/08/2013	13	8	2013	1	07:45:00	08:00:00	Survey	v	o	0.25	50.537	-11.4785	50.5427	-11.4852	Y	787.84	0.78784	8.02	75.2836855	23.90885064	4.912146012	2.640670881	48.33861068	6.96339992	9.787922072	3.379241538	1.304049355	3.133426469	16.04060796	0.492117336	-1521	65.4690094	29	341280	5624438	0	0	0	0
2	2	W012N52D	52.25	-12.25	1899.79668	W012N52D20137	s	1222	s1222	25/07/2013	25	7	2013	1	07:24:00	08:30:00	Survey	n	i	1.1	52.021	-12.4438	52.021	-12.4438	Y	9687.37	9.68737	8.02	925.6911682	293.9841711	60.39994123	32.46979338	594.3734648	85.62249775	120.3526761	41.55128732	16.03464234	38.5288514	NA	0.330617764	-941	47.89580154	28	687718	5792408	0	0	0	0
2	2	W011N51C	51.25	-11.75	1941.88632	W011N51C20137	s	1054	s1054	12/07/2013	12	7	2013	1	09:56:00	10:40:00	Survey	f	a	0.73	51.069	-11.771	51.069	-11.771	Y	6298.51	6.29851	8.02	601.8637632	191.1419549	39.27069543	21.11113588	386.4483777	55.66983045	78.25062725	27.0157208	10.42536703	25.05059629	NA	0.643766341	-1451	79.96741486	29	308088	5681219	1	0	0	1
2	2	W011N50A	50.75	-11.75	1962.7016	W011N50A20138	s	1371	s1371	13/08/2013	13	8	2013	1	05:00:00	07:45:00	Survey	v	o	2.75	50.5043	-11.6508	50.537	-11.4785	Y	12750.39	12.75039	8.02	1218.383007	386.9382475	79.49763867	42.73633134	782.3068363	112.6952315	158.40667	54.6892788	21.10459343	50.71117919	16.34012055	0.446568537	-1793	72.52047729	29	306013	5625631	0	0	0	0
2	2	W011N50B	50.75	-11.25	1962.7016	W011N50B20139	s	1736	s1736	24/09/2013	24	9	2013	2	12:10:00	13:12:00	Survey	f	a	1.03	50.9653	-11.4942	50.9653	-11.4942	Y	5973.1	5.9731	8.02	570.7684487	181.2665985	37.24177344	20.02042823	366.4825075	52.79365873	74.20780559	25.61995255	9.886740038	23.75636177	16.75802065	0.421732513	-861	82.33293915	29	341280	5624438	3	1	0	3
2	2	W013N51B	51.75	-13.25	1920.91751	W013N51B201310	s	1980	s1980	15/10/2013	15	10	2013	1	07:56:00	08:59:00	Survey	f	a	1.05	51.7785	-13.193	51.7785	-13.193	Y	8947.77	8.94777	8.02	855.0176966	271.539448	55.78860467	29.9908316	548.9950085	79.08549673	111.1641457	38.3789834	14.81045022	35.5872981	14.56294324	0.553730423	-939	52.43190002	28	620802	5734682	0	0	0	0
2	2	W011N50B	50.75	-11.25	1962.7016	W011N50B20139	s	1640	s1640	13/09/2013	13	9	2013	1	06:06:00	07:04:00	Survey	f	a	0.97	50.8593	-11.3738	50.8593	-11.3738	Y	8333.28	8.33328	8.02	796.2990794	252.8913884	51.95730417	27.93120153	511.2925985	73.65427906	103.529912	35.74329428	13.79333775	33.14333087	16.75802065	0.421732513	-761	85.30503845	29	341280	5624438	3	0	0	3
2	2	W011N50A	50.75	-11.75	1962.7016	W011N50A20137	s	1113	s1113	16/07/2013	16	7	2013	1	11:11:00	12:01:00	Survey	f	a	0.83	50.8908	-11.6802	50.9503	-11.7178	Y	7129.43	7.12943	8.02	681.2635817	216.3580212	44.45141286	23.89618535	437.4299004	63.01397557	88.57370364	30.57972226	11.80071524	28.35535244	NA	0.815076085	-1700	54.88650894	29	306013	5625631	0	0	0	0
2	2	W012N51D	51.25	-12.25	1941.88632	W012N51D20138	s	1351	s1351	10/08/2013	10	8	2013	1	14:00:00	17:00:00	Survey	f	a	3	51.2378	-12.0375	51.0215	-11.9002	Y	25916.26	25.91626	8.02	2476.46784	786.485137	161.5857611	86.86525466	1590.105665	229.0627125	321.9751274	111.1606444	42.89689418	103.0748161	15.86395046	0.580683336	-1348	59.61507416	28	691912	5681219	0	2	0	0
2	2	W011N50A	50.75	-11.75	1962.7016	W011N50A20138	s	1322	s1322	07/08/2013	7	8	2013	1	07:15:00	08:00:00	Survey	s	o	0.75	50.6288	-11.59	50.6707	-11.6128	Y	4925.84	4.92584	8.02	470.6960753	149.4852714	30.71220323	16.51026264	302.2274239	43.53738376	61.19701067	21.12802686	8.153305853	19.59117561	16.34012055	0.446568537	-1816	78.4812088	29	306013	5625631	0	0	0	0
2	2	W012N52D	52.25	-12.25	1899.79668	W012N52D20137	s	1035	s1035	11/07/2013	11	7	2013	2	03:56:00	05:17:00	PreWatch	n	i	1.35	52.136	-12.3005	52.136	-12.3005	Y	11594.98	11.59498	8.02	1107.976473	351.8749625	72.29378022	38.86368195	711.4163318	102.4830779	144.0522911	49.73348603	19.19215293	46.11586187	NA	0.330617764	-775	38.3751564	28	687718	5792408	0	1	0	0
2	2	W012N51B	51.75	-12.25	1920.91751	W012N51B20138	s	1487	s1487	26/08/2013	26	8	2013	1	14:00:00	17:00:00	Survey	f	a	3	51.6442	-12.0917	51.444	-11.9625	Y	24005.41	24.00541	8.02	2293.873647	728.496248	149.6717677	80.46053146	1472.864465	212.1735285	298.2353528	102.9645807	39.73403309	95.47493434	15.66048534	0.436104104	-1076	78.37879944	28	689822	5736812	0	0	0	0
2	2	W012N51B	51.75	-12.25	1920.91751	W012N51B20138	s	1484	s1484	26/08/2013	26	8	2013	1	11:00:00	13:10:00	PreWatch	n	i	2.17	51.859	-12.2198	51.7122	-12.1332	Y	17397.38	17.39738	8.02	1662.43324	527.961241	108.4712412	58.31195721	1067.425334	153.767984	216.139352	74.62125983	28.79634519	69.19330739	15.66048534	0.436104104	-960	46.47950745	28	689822	5736812	0	2	1	0
2	2	W011N50B	50.75	-11.25	1962.7016	W011N50B20139	s	1740	s1740	24/09/2013	24	9	2013	1	15:23:00	16:14:00	Survey	n	i	0.85	50.7183	-11.3917	50.66	-11.3587	Y	6895.43	6.89543	8.02	658.9032585	209.2567532	42.99243577	23.11186861	423.0726469	60.94574547	85.66655184	29.57603956	11.41339407	27.42467963	16.75802065	0.421732513	-1528	74.87057495	29	341280	5624438	0	0	0	0
2	2	W011N50A	50.75	-11.75	1962.7016	W011N50A20137	s	1083	s1083	14/07/2013	14	7	2013	1	11:27:00	13:00:00	Survey	f	a	1.55	50.9907	-11.7345	50.9907	-11.7345	Y	14336.81	14.33681	8.02	1369.97623	435.0817425	89.388866	48.05365618	879.6427432	126.7169379	178.1158891	61.49380908	23.73046176	57.02073869	NA	0.815076085	-1521	69.89571381	29	306013	5625631	0	0	0	0
2	2	W011N51C	51.25	-11.75	1941.88632	W011N51C20137	s	1134	s1134	17/07/2013	17	7	2013	1	17:15:00	18:17:00	Survey	f	a	1.03	51.4642	-11.9203	51.4642	-11.9203	Y	8558.75	8.55875	8.02	817.8444185	259.733831	53.3631048	28.68693166	525.1265621	75.64712139	106.3311046	36.71039498	14.16654192	34.0400803	NA	0.643766341	-921	45.73465347	29	308088	5681219	0	0	0	0
2	2	W012N52D	52.25	-12.25	1899.79668	W012N52D20138	s	1504	s1504	28/08/2013	28	8	2013	1	12:56:00	13:25:00	Survey	v	o	0.48	52.0733	-12.2133	52.1097	-12.211	Y	4045.94	4.04594	8.02	386.6158858	122.7827969	25.22609871	13.56104321	248.2407	35.76032485	50.26542121	17.35393866	6.696885166	16.09161469	15.81620377	0.438949834	-774	46.25133133	28	687718	5792408	0	0	0	0
2	2	W011N50B	50.75	-11.25	1962.7016	W011N50B20137	s	1262	s1262	28/07/2013	28	7	2013	1	07:16:00	07:45:00	Survey	f	a	0.48	50.6905	-11.4903	50.6618	-11.4728	Y	3420.45	3.42045	8.02	326.8463283	103.8009762	21.32622596	11.46455007	209.8634958	30.23189129	42.4945507	14.67107623	5.661568517	13.60390175	NA	0.56916294	-1572	71.83151245	29	341280	5624438	0	0	0	0
2	2	W011N50B	50.75	-11.25	1962.7016	W011N50B20137	s	1263	s1263	28/07/2013	28	7	2013	1	07:45:00	08:16:00	Survey	n	i	0.52	50.6618	-11.4728	50.6618	-11.4728	Y	3656.34	3.65634	8.02	349.3874544	110.9596642	22.79700016	12.25520869	224.3368403	32.3168356	45.42520937	15.68287459	6.052021518	14.5420957	NA	0.56916294	-1562	71.77325439	29	341280	5624438	0	0	0	0
2	2	W011N51A	51.75	-11.75	1920.91751	W011N51A20137	s	1044	s1044	11/07/2013	11	7	2013	1	11:04:00	12:24:00	Survey	f	a	1.33	51.539	-11.938	51.539	-11.938	Y	11451.84	11.45184	8.02	1094.297751	347.5308271	71.40126441	38.38388341	702.6334141	101.2178896	142.2738677	49.11949237	18.95521277	45.54654594	NA	0.490701833	-893	54.69301987	29	310178	5736812	0	0	0	0
2	2	W012N51D	51.25	-12.25	1941.88632	W012N51D20137	s	1089	s1089	14/07/2013	14	7	2013	2	18:17:00	19:28:00	Survey	f	a	1.18	51.4505	-12.0173	51.5285	-12.0678	Y	9360.14	9.36014	8.02	894.4225812	284.0537862	58.35971348	31.37300798	574.2963386	82.73026944	116.2873266	40.14774142	15.49301396	37.22739164	NA	0.753486982	-1108	73.79066467	28	691912	5681219	0	2	0	0
2	2	W011N51C	51.25	-11.75	1941.88632	W011N51C20139	s	1645	s1645	13/09/2013	13	9	2013	1	10:04:00	10:28:00	Survey	n	i	0.4	51.1395	-11.56	51.1625	-11.5827	Y	3010.43	3.01043	8.02	287.6658582	91.35790832	18.76975986	10.09024532	184.7062592	26.6078826	37.4005468	12.91239145	4.982892036	11.9731517	16.36898771	0.548416367	-530	73.15523529	29	308088	5681219	0	0	0	0
2	2	W012N52D	52.25	-12.25	1899.79668	W012N52D20137	s	1091	s1091	15/07/2013	15	7	2013	1	05:52:00	06:31:00	Survey	n	i	0.65	52.1667	-12.375	52.1667	-12.375	Y	5141.49	5.14149	8.02	491.3025446	156.0295445	32.05674402	17.23306072	315.4585522	45.44340798	63.87613715	22.05298472	8.510247105	20.44885817	NA	0.330617764	-846	37.40584946	28	687718	5792408	0	0	0	0
2	2	W013N51B	51.75	-13.25	1920.91751	W013N51B201310	s	1981	s1981	15/10/2013	15	10	2013	1	08:59:00	09:48:00	Survey	f	a	0.82	51.8225	-13.23	51.8225	-13.23	Y	6959.38	6.95938	8.02	665.013764	211.1973484	43.39113697	23.32620236	426.9961177	61.51095663	86.46100222	29.85032042	11.51923906	27.67901626	14.56294324	0.553730423	-860	49.43725967	28	620802	5734682	0	0	0	0
2	2	W011N50B	50.75	-11.25	1962.7016	W011N50B20139	s	1752	s1752	25/09/2013	25	9	2013	2	15:51:00	16:58:00	Survey	f	a	1.12	50.9338	-11.3612	51.0167	-11.415	Y	9960.55	9.96055	8.02	951.7954854	302.2744696	62.10320824	33.38543546	611.1346849	88.0370272	123.746599	42.72302582	16.48681625	39.61535377	16.75802065	0.421732513	-442	72.70780945	29	341280	5624438	3	0	0	4
2	2	W012N51B	51.75	-12.25	1920.91751	W012N51B20137	s	1041	s1041	11/07/2013	11	7	2013	1	10:05:00	10:05:00	Survey	f	a	0	51.7017	-12.0442	51.6737	-12.0245	Y	0	0	8.02	0	0	0	0	0	0	0	0	0	0	NA	0.533502624	-942	65.50239563	28	689822	5736812	0	0	0	0
2	2	W012N51B	51.75	-12.25	1920.91751	W012N51B20138	s	1485	s1485	26/08/2013	26	8	2013	1	13:10:00	13:50:00	Survey	s	o	0.67	51.7122	-12.1332	51.6637	-12.1042	Y	5756.8	5.7568	8.02	550.0994416	174.7024644	35.89315215	19.29543656	353.2112246	50.88186974	71.52054832	24.69218757	9.528715518	22.89608513	15.66048534	0.436104104	-1101	73.36077118	28	689822	5736812	0	0	0	0
2	2	W011N50A	50.75	-11.75	1962.7016	W011N50A20137	s	1110	s1110	16/07/2013	16	7	2013	1	08:35:00	08:58:00	Survey	f	a	0.38	50.6867	-11.555	50.6867	-11.555	Y	3521.85	3.52185	8.02	336.5359514	106.8782399	21.95845913	11.8044259	216.0850684	31.12813126	43.75433594	15.10601212	5.829410284	14.00719642	NA	0.815076085	-1848	72.85167694	29	306013	5625631	0	0	0	0
2	2	W011N50A	50.75	-11.75	1962.7016	W011N50A20137	s	1111	s1111	16/07/2013	16	7	2013	1	08:58:00	10:04:00	Survey	f	a	1.1	50.7165	-11.5733	50.7165	-11.5733	Y	10106.18	10.10618	8.02	965.7118605	306.6940796	63.01123055	33.87356998	620.0701964	89.32421044	125.5559205	43.34768696	16.72787299	40.19456709	NA	0.815076085	-1732	84.54232788	29	306013	5625631	0	0	0	0
2	2	W011N50A	50.75	-11.75	1962.7016	W011N50A20137	s	1112	s1112	16/07/2013	16	7	2013	1	10:04:00	10:29:00	Survey	f	a	0.42	50.8033	-11.6267	50.8355	-11.6465	Y	3841.64	3.84164	8.02	367.0937825	116.5829005	23.95231115	12.87628064	235.7058282	33.95460915	47.72727733	16.47765449	6.358727091	15.27906946	NA	0.815076085	-1676	65.20107269	29	306013	5625631	0	0	0	0
2	2	W012N52D	52.25	-12.25	1899.79668	W012N52D20138	s	1315	s1315	06/08/2013	6	8	2013	1	06:30:00	07:10:00	Survey	s	o	0.67	52.0183	-12.371	51.9978	-12.3357	Y	3330.06	3.33006	8.02	318.2084959	101.0577438	20.76262053	11.16156713	204.3172634	29.43295074	41.37151282	14.28335183	5.511945665	13.24439037	15.81620377	0.438949834	-900	45.14107513	28	687718	5792408	0	0	0	0
2	2	W011N50B	50.75	-11.25	1962.7016	W011N50B20139	s	1642	s1642	13/09/2013	13	9	2013	1	08:02:00	08:59:00	Survey	f	a	0.95	50.9993	-11.4618	50.9993	-11.4618	Y	8189.6	8.1896	8.02	782.5697849	248.5311921	51.06148858	27.44962909	502.4772089	72.38436551	101.7449135	35.12703059	13.55552158	32.57188864	16.75802065	0.421732513	-701	86.52228546	29	341280	5624438	0	0	0	0
2	2	W012N51B	51.75	-12.25	1920.91751	W012N51B20137	s	1034	s1034	10/07/2013	10	7	2013	1	18:16:00	19:03:00	Survey	f	a	0.78	51.6015	-12.0973	51.6577	-12.1333	Y	6727.95	6.72795	8.02	642.8999288	204.1743609	41.94824284	22.5505315	412.7971308	59.46548364	83.58589729	28.85770177	11.13618751	26.75858381	NA	0.533502624	-1135	73.97911835	28	689822	5736812	0	0	0	0
2	2	W012N52C	52.25	-12.75	1899.79668	W012N52C20139	s	1655	s1655	14/09/2013	14	9	2013	1	07:55:00	08:58:00	Survey	n	i	1.05	52.1712	-12.9728	52.1712	-12.9728	Y	6930.51	6.93051	8.02	662.2555057	210.3213713	43.2111648	23.22945294	425.2250783	61.25580829	86.10239043	29.72651111	11.47146104	27.5642033	15.54023708	0.709294025	-699	4.84924793	28	653592	5791230	0	0	0	0
2	2	W011N51C	51.25	-11.75	1941.88632	W011N51C20139	s	1643	s1643	13/09/2013	13	9	2013	1	08:59:00	09:35:00	Survey	f	a	0.6	51.0683	-11.5057	51.1103	-11.5317	Y	5015.04	5.01504	8.02	479.2195265	152.1921783	31.26834546	16.80923351	307.7002138	44.32577549	62.30517741	21.51061706	8.300947417	19.94594016	16.36898771	0.548416367	-493	68.1100769	29	308088	5681219	0	0	0	0
2	2	W011N51C	51.25	-11.75	1941.88632	W011N51C20139	s	1644	s1644	13/09/2013	13	9	2013	1	09:35:00	10:04:00	Survey	n	i	0.48	51.1103	-11.5317	51.1103	-11.5317	Y	4039.89	4.03989	8.02	386.0379519	122.5992547	25.1883894	13.54077144	247.8696167	35.70685997	50.1902818	17.32799708	6.686874308	16.06755628	16.36898771	0.548416367	-493	68.1100769	29	308088	5681219	0	0	0	0
2	2	W013N51B	51.75	-13.25	1920.91751	W013N51B201310	s	1984	s1984	15/10/2013	15	10	2013	1	11:51:00	12:26:00	Survey	n	i	0.58	51.992	-13.192	51.992	-13.192	Y	4488.45	4.48845	8.02	428.9008004	136.2117849	27.98512509	15.04424029	275.3912574	39.67149008	55.7630459	19.25197193	7.42933623	17.8515809	14.56294324	0.553730423	-731	47.38368607	28	620802	5734682	0	0	0	0
2	2	W011N51C	51.25	-11.75	1941.88632	W011N51C20137	s	1136	s1136	17/07/2013	17	7	2013	2	19:10:00	19:45:00	Survey	f	a	0.58	51.3252	-11.8357	51.2823	-11.8092	Y	5111.19	5.11119	8.02	488.4071912	155.1100283	31.86782661	17.13150252	313.5994859	45.1755997	63.4997011	21.92302166	8.460094357	20.32834843	NA	0.643766341	-1139	51.29006577	29	308088	5681219	0	0	0	0
2	2	W011N50A	50.75	-11.75	1962.7016	W011N50A20137	s	1052	s1052	12/07/2013	12	7	2013	1	08:58:00	09:56:00	Survey	f	a	0.97	50.9417	-11.6925	50.9417	-11.6925	Y	8302.58	8.30258	8.02	793.3658696	251.9598497	51.7659167	27.82831547	509.4092252	73.38295229	103.1485541	35.61163197	13.74252926	33.02123786	NA	0.815076085	-1552	76.256073	29	306013	5625631	0	0	0	0
2	2	W011N50A	50.75	-11.75	1962.7016	W011N50A20137	s	1051	s1051	12/07/2013	12	7	2013	1	07:58:00	08:58:00	Survey	f	a	1	50.8623	-11.643	50.8623	-11.643	Y	8588.88	8.58888	8.02	820.7233134	260.6481203	53.55094831	28.78791256	526.9750606	75.91341721	106.7054008	36.83961928	14.21640958	34.15990946	NA	0.815076085	-1684	52.70880508	29	306013	5625631	0	0	0	0
2	2	W011N51C	51.25	-11.75	1941.88632	W011N51C20139	s	1731	s1731	24/09/2013	24	9	2013	1	07:29:00	08:46:00	Survey	n	i	1.28	51.2507	-11.5555	51.2507	-11.5555	Y	9737.21	9.73721	8.02	930.4536143	295.496645	60.7106836	32.63684222	597.4313654	86.06300792	120.9718601	41.76505814	16.11713651	38.72707443	16.36898771	0.548416367	-534	67.99619293	29	308088	5681219	1	0	0	1
2	2	W012N52C	52.25	-12.75	1899.79668	W012N52C20139	s	1654	s1654	14/09/2013	14	9	2013	1	07:04:00	07:55:00	Survey	n	i	0.85	52.1303	-12.9158	52.1303	-12.9158	Y	5610.41	5.61041	8.02	536.1115999	170.2601577	34.98046675	18.80479524	344.2298253	49.58802265	69.70193511	24.06431852	9.286420844	22.31387318	15.54023708	0.709294025	-706	22.19412994	28	653592	5791230	0	1	0	0
2	2	W011N51A	51.75	-11.75	1920.91751	W011N51A20137	s	1043	s1043	11/07/2013	11	7	2013	1	11:04:00	11:04:00	Survey	f	a	0	51.6335	-11.9835	51.539	-11.938	Y	0	0	8.02	0	0	0	0	0	0	0	0	0	0	NA	0.490701833	-893	54.69301987	29	310178	5736812	0	0	0	0
2	2	W011N51C	51.25	-11.75	1941.88632	W011N51C20139	s	1652	s1652	13/09/2013	13	9	2013	1	17:10:00	18:10:00	Survey	n	i	1	51.497	-11.948	51.5458	-12.002	Y	6600.49	6.60049	8.02	630.7195293	200.3060679	41.15349029	22.12328852	404.9762651	58.33888398	82.0022766	28.31096296	10.92520099	26.25163071	16.36898771	0.548416367	-986	62.75075912	29	308088	5681219	0	1	1	0
2	2	W013N51B	51.75	-13.25	1920.91751	W013N51B201310	s	1979	s1979	15/10/2013	15	10	2013	1	06:51:00	07:56:00	Survey	f	a	1.08	51.6935	-13.1968	51.6935	-13.1968	Y	9231.82	9.23182	8.02	882.1611156	280.1597479	57.55967148	30.94292149	566.4234215	81.59612006	114.6931662	39.59736382	15.28062324	36.71704128	14.56294324	0.553730423	-1030	59.64403152	28	620802	5734682	0	0	0	0
2	2	W011N50A	50.75	-11.75	1962.7016	W011N50A20137	s	1267	s1267	28/07/2013	28	7	2013	2	11:57:00	12:54:00	PreWatch	n	i	0.95	50.5592	-11.557	50.5592	-11.557	Y	5989.68	5.98968	8.02	572.3533745	181.7699446	37.34518744	20.07602151	367.5001663	52.94022991	74.41386789	25.69109475	9.914193814	23.82231662	NA	0.815076085	-1722	77.1795578	29	306013	5625631	0	0	0	0
2	2	W015N51D	51.25	-15.25	1941.88632	W015N51D201310	s	1913	s1913	08/10/2013	8	10	2013	2	17:08:00	18:03:00	Survey	n	i	0.92	51.1425	-15.319	51.1883	-15.3358	Y	5233.21	5.23321	8.02	500.0669988	158.8129899	32.62861133	17.54048508	321.0860867	46.25408217	65.01563762	22.44639277	8.662063276	20.81364951	15.00370874	0.651967722	-3428	67.92936707	28	482552	5677656	0	0	0	0
2	2	W013N51B	51.75	-13.25	1920.91751	W013N51B201310	s	1982	s1982	15/10/2013	15	10	2013	2	09:48:00	10:23:00	Survey	n	i	0.58	51.8727	-13.1837	51.8727	-13.1837	Y	4970.98	4.97098	8.02	475.0098315	150.8552489	30.99366926	16.66157311	304.997227	43.93637234	61.75785873	21.32165744	8.228027897	19.77071454	14.56294324	0.553730423	-845	51.01236343	28	620802	5734682	0	0	0	0
2	2	W012N52D	52.25	-12.25	1899.79668	W012N52D20138	s	1497	s1497	27/08/2013	27	8	2013	1	17:00:00	17:05:00	PreWatch	n	i	0.08	52.0637	-12.2663	52.0547	-12.2603	Y	1082.68	1.08268	8.02	103.4567602	32.85615217	6.750396297	3.628877255	66.42815132	9.569326727	13.45081208	4.643839883	1.792057874	4.3060548	15.81620377	0.438949834	-811	37.669487	28	687718	5792408	0	0	0	0
2	2	W011N50A	50.75	-11.75	1962.7016	W011N50A20137	s	1109	s1109	16/07/2013	16	7	2013	1	08:07:00	08:35:00	Survey	s	o	0.47	50.6508	-11.5327	50.6867	-11.555	Y	4287.47	4.28747	8.02	409.6959408	130.1126398	26.7320372	14.37060545	263.0600833	37.89511824	53.26614811	18.3899278	7.096673389	17.05223998	NA	0.815076085	-1793	82.14414978	29	306013	5625631	0	0	0	0
2	2	W011N50A	50.75	-11.75	1962.7016	W011N50A20137	s	1050	s1050	12/07/2013	12	7	2013	1	06:57:00	07:58:00	Survey	f	a	1.02	50.7853	-11.5943	50.7853	-11.5943	Y	8732.03	8.73203	8.02	834.4020353	264.9922557	54.44346412	29.2677111	535.7579782	77.17864967	108.4838241	37.45361293	14.45334974	34.72924526	NA	0.815076085	-1638	61.10861206	29	306013	5625631	0	0	0	0
2	2	W012N52D	52.25	-12.25	1899.79668	W012N52D20138	s	1498	s1498	27/08/2013	27	8	2013	1	17:05:00	17:35:00	Survey	s	o	0.5	52.0547	-12.2603	52.021	-12.2375	Y	4060.5	4.0605	8.02	388.0070933	123.2246214	25.31687288	13.60984158	249.133975	35.88901003	50.44629746	17.41638547	6.720983391	16.1495211	15.81620377	0.438949834	-823	41.00988388	28	687718	5792408	0	0	0	0
2	2	W011N51C	51.25	-11.75	1941.88632	W011N51C20137	s	1053	s1053	12/07/2013	12	7	2013	1	09:56:00	09:56:00	Survey	f	a	0	51.015	-11.7375	51.069	-11.771	Y	0	0	8.02	0	0	0	0	0	0	0	0	0	0	NA	0.643766341	-1433	23.39285851	29	308088	5681219	0	0	0	0
2	2	W012N51B	51.75	-12.25	1920.91751	W012N51B20137	s	1221	s1221	25/07/2013	25	7	2013	1	06:20:00	07:24:00	Survey	f	a	1.07	51.9377	-12.39	51.9377	-12.39	Y	9393.81	9.39381	8.02	897.6399207	285.0755599	58.56963998	31.48586024	576.3621477	83.02786188	116.7056253	40.2921574	15.54874409	37.36130381	NA	0.533502624	-983	43.27038574	28	689822	5736812	0	0	0	0
2	2	W011N51A	51.75	-11.75	1920.91751	W011N51A20137	s	1133	s1133	17/07/2013	17	7	2013	2	15:56:00	16:33:00	Survey	f	a	0.62	51.559	-11.9848	51.5165	-11.957	Y	5107.64	5.10764	8.02	488.0684433	155.0024476	31.84572383	17.11962051	313.3819806	45.14424487	63.45565918	21.90781636	8.454226632	20.31423922	NA	0.490701833	-941	59.73613358	29	310178	5736812	0	0	0	0
2	2	W011N51C	51.25	-11.75	1941.88632	W011N51C20137	s	1056	s1056	12/07/2013	12	7	2013	1	12:13:00	12:57:00	Survey	f	a	0.73	51.1868	-11.8447	51.1868	-11.8447	Y	6460.62	6.46062	8.02	617.354143	196.0614428	40.28141916	21.65448062	396.3945359	57.10263788	80.26459123	27.71103393	10.69368837	25.69533834	NA	0.643766341	-1407	83.30284119	29	308088	5681219	0	0	0	0
2	2	W011N51C	51.25	-11.75	1941.88632	W011N51C20138	s	1300	s1300	04/08/2013	4	8	2013	1	11:00:00	14:00:00	Survey	f	a	3	51.0395	-11.7188	50.8302	-11.5887	Y	25020.85	25.02085	8.02	2390.905569	759.3119779	156.002953	83.86404933	1535.167317	221.1485674	310.8508468	107.3200303	41.41480116	99.51356843	15.77838274	0.577259239	-1537	79.06214142	29	308088	5681219	1	0	0	2
2	2	W012N51B	51.75	-12.25	1920.91751	W012N51B20137	s	1061	s1061	12/07/2013	12	7	2013	1	18:02:00	18:46:00	Survey	f	a	0.73	51.6028	-12.1092	51.6028	-12.1092	Y	6162.03	6.16203	8.02	588.8217843	187.0000386	38.41972614	20.6536719	378.0743039	54.46352263	76.55498932	26.43030849	10.19945641	24.50777571	NA	0.533502624	-1229	75.84962463	28	689822	5736812	0	0	0	0
2	2	W013N51B	51.75	-13.25	1920.91751	W013N51B201310	s	1983	s1983	15/10/2013	15	10	2013	1	11:03:00	11:51:00	Survey	n	i	0.8	51.9442	-13.147	51.992	-13.192	Y	6155.59	6.15559	8.02	588.2068119	186.8047336	38.37960012	20.63210097	377.6794387	54.40662127	76.47503438	26.40270436	10.18880397	24.48217094	14.56294324	0.553730423	-731	47.38368607	28	620802	5734682	0	0	0	0
2	2	W011N50B	50.75	-11.25	1962.7016	W011N50B20137	s	1264	s1264	28/07/2013	28	7	2013	1	08:16:00	09:12:00	Survey	n	i	0.93	50.6357	-11.4443	50.6357	-11.4443	Y	6605.01	6.60501	8.02	631.1515304	200.4432643	41.18167771	22.13844151	405.253647	58.37883828	82.05844274	28.3303541	10.93268403	26.26960956	NA	0.56916294	-1691	82.29814911	29	341280	5624438	0	0	0	0
2	2	W010N50B	50.75	-10.25	1962.7016	W010N50B20137	s	981	s981	06/07/2013	6	7	2013	1	13:24:00	14:30:00	Survey	n	i	1.1	50.6112	-10.4147	50.6112	-10.4147	Y	6423.7	6.4237	8.02	613.8266719	194.9411764	40.05125703	21.53075009	394.1295956	56.77633984	79.80597111	27.55269714	10.6325862	25.54850907	NA	0.372158729	-155	2.71526861	29	411819	5622769	0	0	0	0
2	2	W012N51B	51.75	-12.25	1920.91751	W012N51B20137	s	1062	s1062	12/07/2013	12	7	2013	1	18:46:00	19:04:00	Survey	f	a	0.3	51.6542	-12.143	51.6745	-12.1567	Y	2451.98	2.45198	8.02	234.3025059	74.41059216	15.28788226	8.218457964	150.4423905	21.67199128	30.46257172	10.51708289	4.058542429	9.752073971	NA	0.533502624	-1040	41.99805832	28	689822	5736812	0	0	0	0
2	2	W011N50B	50.75	-11.25	1962.7016	W011N50B20137	s	1105	s1105	16/07/2013	16	7	2013	2	04:53:00	06:02:00	Survey	n	i	1.15	50.5953	-11.3252	50.5953	-11.3252	Y	9623.66	9.62366	8.02	919.6033979	292.0507962	60.00272348	32.2562571	590.4645919	85.05939867	119.5611816	41.27802697	15.92919117	38.27546517	NA	0.56916294	-1218	77.32979584	29	341280	5624438	0	2	0	0
2	2	W011N51D	51.25	-11.25	1941.88632	W011N51D20139	s	1754	s1754	25/09/2013	25	9	2013	2	17:43:00	18:37:00	Survey	f	a	0.9	51.0737	-11.4537	51.1363	-11.4847	Y	7301.96	7.30196	8.02	697.7494718	221.5936666	45.52709213	24.47444888	448.0152619	64.53887219	90.71709774	31.31972063	12.08628062	29.04153326	16.47461633	0.413369597	-697	78.72745514	29	342977	5680031	2	0	0	2
2	2	W012N52C	52.25	-12.75	1899.79668	W012N52C20137	s	1122	s1122	17/07/2013	17	7	2013	2	05:01:00	06:03:00	Survey	n	i	1.03	52.111	-12.5065	52.111	-12.5065	Y	8825.31	8.82531	8.02	843.3162263	267.823255	55.02510153	29.58038767	541.4816567	78.00314296	109.6427925	37.85374218	14.60775962	35.10025499	NA	0.351883619	-857	55.66585541	28	653592	5791230	1	0	0	1
2	2	W012N51D	51.25	-12.25	1941.88632	W012N51D20138	s	1370	s1370	12/08/2013	12	8	2013	1	18:20:00	19:45:00	Survey	f	a	1.42	51.215	-12.0345	51.1215	-11.9747	Y	11212.3	11.2123	8.02	1071.408466	340.2615694	69.90777333	37.58101265	687.9365212	99.10071329	139.2979435	48.09206626	18.55872902	44.59384807	15.86395046	0.580683336	-1377	77.40522003	28	691912	5681219	1	0	0	1
2	2	W012N52D	52.25	-12.25	1899.79668	W012N52D20138	s	1314	s1314	06/08/2013	6	8	2013	1	04:45:00	06:30:00	PreWatch	n	i	1.75	52.1527	-12.427	52.0183	-12.371	Y	15432.17	15.43217	8.02	1474.644594	468.3226799	96.2183176	51.72503197	946.8488485	136.3983353	191.7242265	66.19203394	25.5435068	61.37722361	15.81620377	0.438949834	-885	37.46952057	28	687718	5792408	0	0	0	0
2	2	W011N50A	50.75	-11.75	1962.7016	W011N50A20137	s	1049	s1049	12/07/2013	12	7	2013	1	06:05:00	06:57:00	Survey	f	a	0.87	50.7165	-11.552	50.7165	-11.552	Y	7443.69	7.44369	8.02	711.2935383	225.8950376	46.41082187	24.94952422	456.7117192	65.79160174	92.47801402	31.92767004	12.3208883	29.60524293	NA	0.815076085	-1696	83.17391968	29	306013	5625631	0	0	0	0
2	2	W011N51C	51.25	-11.75	1941.88632	W011N51C20138	s	1299	s1299	04/08/2013	4	8	2013	1	08:00:00	11:00:00	Survey	f	a	3	51.2322	-11.8382	51.2322	-11.8382	Y	18287.32	18.28732	8.02	1747.472434	554.9682797	114.0199194	61.29481497	1122.027822	161.6337645	227.1956254	78.43839468	30.26937758	72.7327917	15.77838274	0.577259239	-1275	73.37212372	29	308088	5681219	0	1	0	0
2	2	W012N51B	51.75	-12.25	1920.91751	W012N51B20138	s	1316	s1316	06/08/2013	6	8	2013	1	07:10:00	07:45:00	Survey	f	a	0.58	51.9978	-12.3357	51.7344	-12.1618	Y	2913.8	2.9138	8.02	278.4324339	88.42552581	18.16729296	9.766371235	178.7776054	25.75382084	36.20007372	12.49793285	4.822952457	11.58883661	15.66048534	0.436104104	-1003	65.95687103	28	689822	5736812	0	0	0	0
2	2	W012N51B	51.75	-12.25	1920.91751	W012N51B20137	s	1033	s1033	10/07/2013	10	7	2013	1	17:18:00	18:16:00	Survey	f	a	0.97	51.5367	-12.0558	51.5367	-12.0558	Y	8228.16	8.22816	8.02	786.2547225	249.7014672	51.30192516	27.57888295	504.8432562	72.72519366	102.2240065	35.29243554	13.61935135	32.72525626	NA	0.533502624	-1242	78.14386749	28	689822	5736812	0	0	0	0
2	2	W011N50B	50.75	-11.25	1962.7016	W011N50B20139	s	1739	s1739	24/09/2013	24	9	2013	1	14:38:00	15:23:00	Survey	n	i	0.75	50.779	-11.3793	50.779	-11.3793	Y	6734.76	6.73476	8.02	643.5504803	204.3809653	41.99069033	22.57335042	413.2148408	59.52566558	83.67047799	28.88690292	11.14745623	26.7856648	16.75802065	0.421732513	-847	79.00274658	29	341280	5624438	0	0	0	0
2	2	W012N52C	52.25	-12.75	1899.79668	W012N52C20137	s	1223	s1223	25/07/2013	25	7	2013	1	08:30:00	09:33:00	Survey	n	i	1.05	52.0722	-12.5453	52.0722	-12.5453	Y	9247.03	9.24703	8.02	883.6142969	280.6212542	57.65448936	30.99389368	567.3564891	81.73054394	114.8820999	39.66259244	15.30579496	36.77753002	NA	0.351883619	-903	52.54925919	28	653592	5791230	1	0	0	1
2	2	W011N50B	50.75	-11.25	1962.7016	W011N50B20138	s	1303	s1303	04/08/2013	4	8	2013	1	17:00:00	18:00:00	Survey	n	i	1	50.6328	-11.4667	50.595	-11.4225	Y	5242.58	5.24258	8.02	500.9628413	159.0974946	32.68706369	17.57190789	321.6612947	46.33692168	65.13210955	22.48660425	8.677580885	20.85092606	16.04060796	0.492117336	-1615	74.09564972	29	341280	5624438	0	0	0	0
2	2	W012N52D	52.25	-12.25	1899.79668	W012N52D20137	s	1037	s1037	11/07/2013	11	7	2013	1	05:45:00	06:46:00	Survey	f	a	1.02	52.0193	-12.2492	52.0193	-12.2492	Y	8732.03	8.73203	8.02	834.4020353	264.9922557	54.44346412	29.2677111	535.7579782	77.17864967	108.4838241	37.45361293	14.45334974	34.72924526	NA	0.330617764	-832	38.82863998	28	687718	5792408	0	0	0	0
2	2	W011N50B	50.75	-11.25	1962.7016	W011N50B20137	s	1265	s1265	28/07/2013	28	7	2013	1	09:12:00	10:29:00	Survey	n	i	1.28	50.5958	-11.3827	50.5272	-11.4203	Y	8091.33	8.09133	8.02	773.1791199	245.5488726	50.44876197	27.12023959	496.4475931	71.51578407	100.523997	34.70551396	13.39285831	32.18103991	NA	0.56916294	-1403	78.17230988	29	341280	5624438	0	0	0	0
2	2	W010N50B	50.75	-10.25	1962.7016	W010N50B20137	s	982	s982	06/07/2013	6	7	2013	1	14:30:00	15:18:00	Survey	n	i	0.8	50.6043	-10.2955	50.6043	-10.2955	Y	4671.78	4.67178	8.02	446.4193977	141.775401	29.12818693	15.65872734	286.6397059	41.29187549	58.04070626	20.0383252	7.732789966	18.58073025	NA	0.372158729	-147	7.25230837	29	411819	5622769	0	0	0	0
2	2	W011N50A	50.75	-11.75	1962.7016	W011N50A20137	s	1261	s1261	28/07/2013	28	7	2013	1	06:17:00	07:16:00	Survey	f	a	0.98	50.7493	-11.526	50.7493	-11.526	Y	8004.59	8.00459	8.02	764.890441	242.9165255	49.90793828	26.82950365	491.1255473	70.74912151	99.44635389	34.33346193	13.24928343	31.83605315	NA	0.815076085	-1517	75.52581787	29	306013	5625631	0	1	0	0
2	2	W012N52C	52.25	-12.75	1899.79668	W012N52C20139	s	1653	s1653	14/09/2013	14	9	2013	1	06:03:00	07:04:00	Survey	n	i	1.02	52.0822	-12.8415	52.0822	-12.8415	Y	6710.49	6.71049	8.02	641.2315214	203.6445024	41.8393818	22.49200999	411.7258695	59.31116262	83.36898121	28.78281235	11.10728768	26.68914165	15.54023708	0.709294025	-766	51.68372726	28	653592	5791230	0	0	0	0
2	3	W011N51C	51.25	-11.75	1941.88632	W011N51C20137	s	1104	s1104	15/07/2013	15	7	2013	2	19:36:00	20:37:00	Survey	f	a	1.02	51.207	-11.7537	51.1363	-11.7072	Y	8507.87	8.50787	8.02	812.9827141	258.1898343	53.04588598	28.51640121	522.0049291	75.19742467	105.6990156	36.49216877	14.08232843	33.83772345	NA	0.643766341	-1135	76.17947388	29	308088	5681219	0	3	1	0
2	3	W013N51B	51.75	-13.25	1920.91751	W013N51B201310	s	2012	s2012	18/10/2013	18	10	2013	1	08:18:00	08:42:00	Survey	f	a	0.4	51.7685	-13.3655	51.7382	-13.367	Y	3376.56	3.37656	8.02	322.6520656	102.4689479	21.05255669	11.31743098	207.1704179	29.84395314	41.94923844	14.48280932	5.588916314	13.42933535	14.56294324	0.553730423	-801	46.88555145	28	620802	5734682	0	0	0	0
2	3	W013N50B	50.75	-13.25	1962.7016	W013N50B20138	s	1282	s1282	02/08/2013	2	8	2013	1	11:05:00	13:58:00	Survey	n	i	2.88	50.767	-13.3313	50.767	-13.3313	Y	20165.6	20.1656	8.02	1926.954813	611.9689081	125.7308716	67.59038734	1237.270969	178.2350976	250.5308211	86.49477907	33.37833642	80.20314486	16.1601282	0.638687701	-2315	54.23600006	28	623452	5623485	0	0	0	0
2	3	W012N51B	51.75	-12.25	1920.91751	W012N51B20138	s	1342	s1342	09/08/2013	9	8	2013	1	17:00:00	17:45:00	Survey	f	a	0.75	51.6767	-12.2535	51.7347	-12.2918	Y	6976.06	6.97606	8.02	666.6083636	211.7037668	43.49518216	23.38213496	428.019988	61.65841714	86.66832225	29.92189685	11.5468604	27.7453713	15.66048534	0.436104104	-1068	49.90911102	28	689822	5736812	0	0	0	0
2	3	W012N51B	51.75	-12.25	1920.91751	W012N51B20138	s	1343	s1343	09/08/2013	9	8	2013	1	18:20:00	19:35:00	Survey	f	a	1.25	51.787	-12.3265	51.867	-12.3823	Y	9697.78	9.69778	8.02	926.6865742	294.3002956	60.46488996	32.50470851	595.0126012	85.71453792	120.4820927	41.59596788	16.05188457	38.57026811	15.66048534	0.436104104	-1051	43.27038574	28	689822	5736812	0	0	0	0
2	3	W012N51B	51.75	-12.25	1920.91751	W012N51B20137	s	1132	s1132	17/07/2013	17	7	2013	1	14:56:00	15:55:00	Survey	f	a	0.98	51.6292	-12.031	51.6292	-12.031	Y	7962.3	7.9623	8.02	760.8495375	241.6332015	49.64427547	26.68776383	488.5309392	70.37534675	98.92098045	34.15207882	13.17928768	31.66786006	NA	0.533502624	-978	71.01656342	28	689822	5736812	0	0	0	0
2	3	W012N51D	51.25	-12.25	1941.88632	W012N51D20138	s	1341	s1341	09/08/2013	9	8	2013	1	14:00:00	17:00:00	Survey	f	a	3	51.4572	-12.1115	51.6858	-12.2545	Y	27304.83	27.30483	8.02	2609.154769	828.6243062	170.2433815	91.51941721	1675.302102	241.3356875	339.2262664	117.1165322	45.19527135	108.5974725	15.86395046	0.580683336	-1188	21.15828514	28	691912	5681219	0	1	0	0
2	3	W011N50B	50.75	-11.25	1962.7016	W011N50B20137	s	1078	s1078	14/07/2013	14	7	2013	2	04:51:00	05:50:00	Survey	n	i	0.98	50.5345	-11.437	50.5345	-11.437	Y	7790.52	7.79052	8.02	744.4345946	236.4200878	48.5732254	26.11198886	477.9911319	68.85704576	96.78681046	33.41526504	12.89495123	30.98464718	NA	0.56916294	-1437	72.58709717	29	341280	5624438	0	1	1	0
2	3	W011N50C	50.25	-11.75	1983.36184	W011N50C20137	s	1018	s1018	09/07/2013	9	7	2013	1	18:12:00	19:13:00	Survey	n	i	1.02	50.4577	-11.7788	50.4577	-11.7788	Y	6636.69	6.63669	8.02	634.1794451	201.4048798	41.37924454	22.24464946	407.1978291	58.65887585	82.45211359	28.46626741	10.98513298	26.3956223	NA	0.928362325	-2030	81.96664429	29	303953	5570046	0	1	0	0
2	3	W013N51B	51.75	-13.25	1920.91751	W013N51B201310	s	1851	s1851	03/10/2013	3	10	2013	2	10:28:00	11:16:00	Survey	n	i	0.8	51.9958	-13.1857	51.9545	-13.2585	Y	6797	6.797	8.02	649.4981071	206.269833	42.37876395	22.78197099	417.0337296	60.07578699	84.44375188	29.15387268	11.25047987	27.03321125	14.56294324	0.553730423	-728	48.58470917	28	620802	5734682	1	0	0	1
2	3	W012N52D	52.25	-12.25	1899.79668	W012N52D20137	s	1127	s1127	17/07/2013	17	7	2013	1	09:23:00	10:01:00	Survey	f	a	0.63	52.0067	-12.2733	52.0067	-12.2733	Y	5165.65	5.16565	8.02	493.6117789	156.7629191	32.20741805	17.31406004	316.9412795	45.65697508	64.1763696	22.15663879	8.550247212	20.5449602	NA	0.330617764	-855	47.33467865	28	687718	5792408	0	0	0	0
2	3	W012N52D	52.25	-12.25	1899.79668	W012N52D20137	s	1126	s1126	17/07/2013	17	7	2013	1	08:50:00	09:23:00	Survey	s	o	0.55	52.0442	-12.2973	52.0067	-12.2733	Y	4485.96	4.48596	8.02	428.6628606	136.1362192	27.96959988	15.03589425	275.2384796	39.64948185	55.73211044	19.24129158	7.425214684	17.84167753	NA	0.330617764	-846	43.83983612	28	687718	5792408	0	1	0	0
2	3	W012N51B	51.75	-12.25	1920.91751	W012N51B20138	s	1346	s1346	10/08/2013	10	8	2013	1	05:50:00	06:20:00	Survey	s	o	0.5	51.8422	-12.426	51.8043	-12.4048	Y	4455.29	4.45529	8.02	425.7324286	135.2055625	27.77839365	14.93310562	273.3568898	39.37841612	55.35111368	19.10975395	7.37445431	17.71970198	15.66048534	0.436104104	-1101	47.80650711	28	689822	5736812	0	0	0	0
2	3	W010N50A	50.75	-10.75	1962.7016	W010N50A20137	s	979	s979	06/07/2013	6	7	2013	1	08:57:00	10:09:00	Survey	n	i	1.2	50.6317	-10.7998	50.6242	-10.7015	Y	7007.68	7.00768	8.02	669.6290966	212.6631016	43.6922804	23.48809101	429.9595588	61.93785742	87.06105939	30.05748779	11.59918495	27.87111527	NA	0.472036876	-169	3.64073682	29	376548	5623485	0	0	0	0
2	3	W011N50A	50.75	-11.75	1962.7016	W011N50A20137	s	1022	s1022	10/07/2013	10	7	2013	1	05:35:00	05:55:00	Survey	s	o	0.33	50.6697	-11.5135	50.6697	-11.5135	Y	2994.86	2.99486	8.02	286.1785345	90.88555896	18.67271425	10.03807555	183.7512692	26.47028877	37.20717411	12.84563029	4.957128904	11.91123653	NA	0.815076085	-1654	67.39087677	29	306013	5625631	0	0	0	0
2	3	W011N50A	50.75	-11.75	1962.7016	W011N50A20138	s	1324	s1324	07/08/2013	7	8	2013	1	11:00:00	14:00:00	Survey	f	a	3	50.9222	-11.7707	51.16	-11.919	Y	28430.54	28.43054	8.02	2716.723709	862.7864185	177.2620913	95.29253439	1744.370627	251.2853556	353.2117188	121.9449545	47.0585596	113.0746752	16.34012055	0.446568537	-1710	64.80632019	29	306013	5625631	1	0	0	4
2	3	W012N50C	50.25	-12.75	1983.36184	W012N50C20137	s	1007	s1007	09/07/2013	9	7	2013	1	06:28:00	07:28:00	Survey	n	i	1	50.0637	-12.753	50.0637	-12.753	Y	8300.35	8.30035	8.02	793.1526884	251.8921468	51.75200695	27.82083787	509.2723445	73.36323811	103.1208376	35.60206295	13.73883658	33.01236677	NA	0.915213142	-2450	19.57213402	28	660406	5568850	0	1	0	0
2	3	W012N50C	50.25	-12.75	1983.36184	W012N50C20137	s	1006	s1006	09/07/2013	9	7	2013	1	05:18:00	06:28:00	Survey	n	i	1.17	50.0262	-12.8442	50.0262	-12.8442	Y	9683.74	9.68374	8.02	925.3448031	293.8741713	60.37734144	32.45764418	594.1510686	85.5904371	120.3076438	41.53574011	16.02864267	38.51442457	NA	0.915213142	-2475	31.95550919	28	660406	5568850	0	0	0	0
2	3	W012N51B	51.75	-12.25	1920.91751	W012N51B20138	s	1367	s1367	12/08/2013	12	8	2013	1	14:00:00	17:00:00	Survey	f	a	3	51.5267	-12.2235	51.3078	-12.0955	Y	25923.83	25.92383	8.02	2477.191203	786.7148651	161.6329595	86.89062754	1590.570126	229.1296205	322.0691746	111.1931138	42.90942413	103.1049237	15.66048534	0.436104104	-1148	53.25473022	28	689822	5736812	1	0	0	2
2	3	W011N51C	51.25	-11.75	1941.88632	W011N51C20139	s	1734	s1734	24/09/2013	24	9	2013	2	10:30:00	10:55:00	Survey	s	o	0.42	51.0857	-11.5693	51.0655	-11.5568	Y	2408.51	2.40851	8.02	230.148568	73.09137035	15.01684413	8.072753318	147.7752046	21.28777417	29.92250225	10.33062603	3.986588725	9.579181979	16.36898771	0.548416367	-669	84.74806213	29	308088	5681219	1	1	0	1
2	3	W012N52D	52.25	-12.25	1899.79668	W012N52D20137	s	1125	s1125	17/07/2013	17	7	2013	2	07:48:00	08:50:00	PreWatch	n	i	1.03	52.1155	-12.3232	52.1155	-12.3232	Y	8825.31	8.82531	8.02	843.3162263	267.823255	55.02510153	29.58038767	541.4816567	78.00314296	109.6427925	37.85374218	14.60775962	35.10025499	NA	0.330617764	-804	47.80650711	28	687718	5792408	0	1	0	0
2	3	W012N51D	51.25	-12.25	1941.88632	W012N51D20139	s	1687	s1687	20/09/2013	20	9	2013	2	16:28:00	17:11:00	Survey	n	i	0.72	51.3745	-12.0928	51.3375	-12.0233	Y	6354.79	6.35479	8.02	607.2414813	192.8498291	39.62158336	21.29976617	389.901336	56.16725584	78.9498051	27.2571092	10.51851881	25.27443033	16.22510149	0.603516861	-1357	86.9020462	28	691912	5681219	0	0	0	0
2	3	W011N50B	50.75	-11.25	1962.7016	W011N50B20137	s	976	s976	06/07/2013	6	7	2013	1	06:02:00	06:56:00	Survey	n	i	0.9	50.6735	-11.055	50.6735	-11.055	Y	7218.1	7.2181	8.02	689.7363914	219.0488451	45.00425081	24.19337991	442.870174	63.79768301	89.67528628	30.96003933	11.9474796	28.70800914	NA	0.56916294	-533	83.66432953	29	341280	5624438	0	0	0	0
2	3	W011N50A	50.75	-11.75	1962.7016	W011N50A20137	s	1020	s1020	09/07/2013	9	7	2013	2	20:10:00	20:53:00	PreWatch	n	i	0.72	50.537	-11.5907	50.5658	-11.523	Y	5769.42	5.76942	8.02	551.3056517	175.0855367	35.97185553	19.33774591	353.9857153	50.99342576	71.67737234	24.74633044	9.549609254	22.94628369	NA	0.815076085	-1863	83.97012329	29	306013	5625631	0	0	0	0
2	3	W011N50B	50.75	-11.25	1962.7016	W011N50B20137	s	1139	s1139	18/07/2013	18	7	2013	1	06:57:00	07:37:00	Survey	n	i	0.67	50.5513	-11.3477	50.5513	-11.3477	Y	5841.36	5.84136	8.02	558.1796471	177.2686037	36.42037327	19.57886002	358.3994125	51.6292568	72.57108697	25.0548819	9.668679265	23.23239821	NA	0.56916294	-1283	84.1546936	29	341280	5624438	0	0	0	0
2	3	W012N51B	51.75	-12.25	1920.91751	W012N51B20137	s	1128	s1128	17/07/2013	17	7	2013	1	10:01:00	10:26:00	Survey	f	a	0.42	51.9625	-12.2455	51.9345	-12.2267	Y	3373.86	3.37386	8.02	322.3938718	102.3869498	21.03570994	11.3083745	207.0046352	29.82008016	41.91566968	14.47121984	5.584443933	13.41859286	NA	0.533502624	-893	50.4078064	28	689822	5736812	0	0	0	0
2	3	W010N50A	50.75	-10.75	1962.7016	W010N50A20137	s	977	s977	06/07/2013	6	7	2013	1	06:56:00	07:58:00	Survey	n	i	1.03	50.6578	-10.9637	50.6578	-10.9637	Y	8287.45	8.28745	8.02	791.9195605	251.5005259	51.67154723	27.77758434	508.4805702	73.24919979	102.9605139	35.54671182	13.71747658	32.96105122	NA	0.472036876	-232	48.07264709	29	376548	5623485	0	0	0	0
2	3	W013N50B	50.75	-13.25	1962.7016	W013N50B20137	s	968	s968	05/07/2013	5	7	2013	1	05:25:00	06:30:00	Survey	n	i	1.08	50.9252	-13.4633	50.9252	-13.4633	Y	6477.79	6.47779	8.02	618.9946757	196.5824488	40.38846143	21.71202439	397.4478992	57.25438816	80.47788321	27.78467215	10.72210536	25.76362371	NA	0.794801508	-2105	62.21195221	28	623452	5623485	1	0	0	2
2	3	W011N50A	50.75	-11.75	1962.7016	W011N50A20137	s	1023	s1023	10/07/2013	10	7	2013	2	05:55:00	07:09:00	Survey	f	a	1.23	50.6958	-11.5295	50.6958	-11.5295	Y	11080.99	11.08099	8.02	1058.860578	336.2765681	69.08904271	37.14087954	679.8796962	97.94010382	137.6665442	47.52883208	18.34137694	44.07159105	NA	0.815076085	-1684	83.83308411	29	306013	5625631	0	0	0	0
2	3	W011N51C	51.25	-11.75	1941.88632	W011N51C20137	s	1118	s1118	16/07/2013	16	7	2013	1	15:15:00	16:32:00	Survey	f	a	1.28	51.1733	-11.8567	51.2475	-11.9028	Y	8859.48	8.85948	8.02	846.5806763	268.8599902	55.23810192	29.6948924	543.5777147	78.3051238	110.0672162	38.0002728	14.66430579	35.23614188	NA	0.643766341	-1164	56.45504379	29	308088	5681219	0	0	0	0
2	3	W011N50C	50.25	-11.75	1983.36184	W011N50C20137	s	1019	s1019	09/07/2013	9	7	2013	2	19:13:00	20:10:00	Survey	n	i	0.95	50.4993	-11.6782	50.537	-11.5907	Y	7487.77	7.48777	8.02	715.5056904	227.2327473	46.68565839	25.0972708	459.4162836	66.1812069	93.02565215	32.11673995	12.39385038	29.78055947	NA	0.928362325	-1826	73.11280823	29	303953	5570046	0	0	0	0
2	3	W011N51C	51.25	-11.75	1941.88632	W011N51C20137	s	1120	s1120	16/07/2013	16	7	2013	1	17:59:00	19:00:00	Survey	f	a	1.02	51.3393	-11.9605	51.3393	-11.9605	Y	7018.55	7.01855	8.02	670.6678085	212.9929792	43.76005477	23.52452515	430.6265013	62.03393326	87.19610632	30.10411222	11.61717731	27.91434797	NA	0.643766341	-1148	76.56903839	29	308088	5681219	0	0	0	0
2	3	W011N50C	50.25	-11.75	1983.36184	W011N50C20137	s	1016	s1016	09/07/2013	9	7	2013	2	15:59:00	16:30:00	Survey	n	i	0.52	50.3933	-11.94	50.3933	-11.94	Y	3372.75	3.37275	8.02	322.2879147	102.3532996	21.0287964	11.30465792	206.9366016	29.81027446	41.90189379	14.46646377	5.582608564	13.41418044	NA	0.928362325	-2149	29.79789352	29	303953	5570046	0	0	0	0
2	3	W011N50B	50.75	-11.25	1962.7016	W011N50B20137	s	975	s975	06/07/2013	6	7	2013	2	05:30:00	06:02:00	Survey	n	i	0.53	50.6825	-11.1175	50.6825	-11.1175	Y	4277.39	4.27739	8.02	408.7326764	129.806723	26.66918567	14.33681773	262.4415846	37.80602292	53.14091039	18.34668997	7.07998791	17.01214841	NA	0.56916294	-707	86.18469238	29	341280	5624438	0	0	0	0
2	3	W011N51C	51.25	-11.75	1941.88632	W011N51C20138	s	1340	s1340	09/08/2013	9	8	2013	1	11:00:00	13:55:00	Survey	f	a	2.92	51.2462	-11.9785	51.2462	-11.9785	Y	23979.58	23.97958	8.02	2291.405343	727.7123553	149.5107146	80.37395253	1471.279601	211.9452245	297.914439	102.8537865	39.6912776	95.37220095	15.77838274	0.577259239	-1203	61.27319336	29	308088	5681219	1	0	0	1
2	3	W012N51B	51.75	-12.25	1920.91751	W012N51B20137	s	1096	s1096	15/07/2013	15	7	2013	1	11:10:00	12:13:00	Survey	f	a	1.05	51.8167	-12.1405	51.8167	-12.1405	Y	8430.94	8.43094	8.02	805.6314691	255.8552007	52.56622841	28.25854695	517.2847966	74.51746962	104.743252	36.16219512	13.95499159	33.5317538	NA	0.533502624	-930	34.73963165	28	689822	5736812	0	0	0	0
2	3	W012N52C	52.25	-12.75	1899.79668	W012N52C20137	s	1250	s1250	27/07/2013	27	7	2013	1	09:06:00	10:04:00	Survey	n	i	0.97	52.143	-12.536	52.143	-12.536	Y	8951.83	8.95183	8.02	855.4059109	271.6627384	55.81393506	30.00444871	549.2442756	79.12139312	111.214619	38.39640908	14.81717479	35.60345094	NA	0.351883619	-824	58.02878189	28	653592	5791230	0	0	0	0
2	3	W011N50B	50.75	-11.25	1962.7016	W011N50B20137	s	1183	s1183	22/07/2013	22	7	2013	1	06:00:00	07:17:00	Survey	n	i	1.28	50.663	-11.443	50.663	-11.443	Y	8153.66	8.15366	8.02	779.1356361	247.4405634	50.8374156	27.32917196	500.2721896	72.06671432	101.2984266	34.97288274	13.49603592	32.42895033	NA	0.56916294	-1473	75.10248566	29	341280	5624438	0	1	0	0
2	3	W012N51B	51.75	-12.25	1920.91751	W012N51B20138	s	1383	s1383	14/08/2013	14	8	2013	1	09:25:00	10:30:00	Survey	f	a	1.08	51.8023	-12.4202	51.7158	-12.3648	Y	10354.82	10.35482	8.02	989.4706535	314.2394785	64.56145568	34.70693983	635.325388	91.52181514	128.6448928	44.41414246	17.13941818	41.18345655	15.66048534	0.436104104	-1129	33.64988327	28	689822	5736812	0	0	0	0
2	3	W011N50A	50.75	-11.75	1962.7016	W011N50A20137	s	1141	s1141	18/07/2013	18	7	2013	2	09:01:00	09:56:00	Survey	n	i	0.92	50.5993	-11.5117	50.731	-11.5918	Y	15705.26	15.70526	8.02	1500.740126	476.6101884	97.92101141	52.64036591	963.604428	138.8120607	195.1170072	67.36337812	25.99552853	62.46336418	NA	0.815076085	-1727	73.15523529	29	306013	5625631	0	1	1	0
2	3	W011N51D	51.25	-11.25	1941.88632	W011N51D20137	s	1101	s1101	15/07/2013	15	7	2013	1	16:19:00	16:29:00	Survey	f	a	0.17	51.4298	-11.2227	51.4298	-11.2227	Y	1338.24	1.33824	8.02	127.878011	40.61193662	8.34384578	4.485483643	82.10869787	11.82815014	16.62591301	5.740030971	2.21507803	5.322491764	NA	0.524476159	-200	7.05006266	29	342977	5680031	0	0	0	0
2	3	W012N51B	51.75	-12.25	1920.91751	W012N51B20137	s	1130	s1130	17/07/2013	17	7	2013	1	12:36:00	13:58:00	Survey	f	a	1.37	51.7877	-12.1322	51.7877	-12.1322	Y	11066.24	11.06624	8.02	1057.4519	335.8291954	68.99712862	37.09146837	678.9752036	97.809771	137.4833966	47.46560107	18.3169761	44.01294323	NA	0.533502624	-947	59.17853546	28	689822	5736812	0	0	0	0
2	3	W012N51B	51.75	-12.25	1920.91751	W012N51B20137	s	1131	s1131	17/07/2013	17	7	2013	1	13:58:00	14:56:00	Survey	f	a	0.97	51.6953	-12.0733	51.6953	-12.0733	Y	7827.34	7.82734	8.02	747.9537826	237.5377236	48.80284707	26.23542885	480.2507537	69.18251879	97.24435366	33.57323003	12.95590992	31.13110521	NA	0.533502624	-1039	67.61513519	28	689822	5736812	0	0	0	0
2	3	W012N51A	51.75	-12.75	1920.91751	W012N51A20138	s	1363	s1363	12/08/2013	12	8	2013	1	07:50:00	09:45:00	PreWatch	n	i	1.92	51.9158	-12.5993	51.8345	-12.43	Y	14761.16	14.76116	8.02	1410.525208	447.9594256	92.03462514	49.47596307	905.6786796	130.4675655	183.387818	63.31392174	24.43284326	58.70846537	15.6438183	0.350704964	-1107	43.61470032	28	655313	5735629	0	0	0	0
2	3	W011N50A	50.75	-11.75	1962.7016	W011N50A20138	s	1417	s1417	18/08/2013	18	8	2013	1	17:00:00	18:00:00	Survey	n	i	1	50.9523	-11.8945	50.9213	-11.7947	Y	7819.19	7.81919	8.02	747.1741751	237.2901331	48.75197887	26.20808312	479.7501786	69.11044644	97.14299388	33.53823596	12.94240571	31.09867372	16.34012055	0.446568537	-1739	61.37866592	29	306013	5625631	0	0	0	0
2	3	W011N51C	51.25	-11.75	1941.88632	W011N51C20139	s	1649	s1649	13/09/2013	13	9	2013	1	14:00:00	15:07:00	Survey	n	i	1.12	51.3358	-11.7768	51.3358	-11.7768	Y	7205.32	7.20532	8.02	688.5153754	218.6610706	44.92458137	24.15055122	442.0861765	63.68473515	89.51653728	30.90523186	11.9263294	28.65718429	16.36898771	0.548416367	-1183	67.07170868	29	308088	5681219	0	0	0	0
2	3	W011N51D	51.25	-11.25	1941.88632	W011N51D20139	s	1730	s1730	24/09/2013	24	9	2013	1	06:23:00	07:29:00	Survey	n	i	1.1	51.1943	-11.4703	51.1943	-11.4703	Y	8346.18	8.34618	8.02	797.5316694	253.2828386	52.0377288	27.97443619	512.0840275	73.76829251	103.6901658	35.79862127	13.81468843	33.19463523	16.47461633	0.413369597	-390	66.18639374	29	342977	5680031	1	0	0	1
2	3	W012N52D	52.25	-12.25	1899.79668	W012N52D20137	s	1124	s1124	17/07/2013	17	7	2013	1	06:47:00	07:48:00	Survey	n	i	1.02	52.1797	-12.3705	52.1797	-12.3705	Y	8682.97	8.68297	8.02	829.7143517	263.5035251	54.13759989	29.10328465	532.7480816	76.74504415	107.8743603	37.24319795	14.3721506	34.53412922	NA	0.330617764	-830	51.46655273	28	687718	5792408	0	0	0	0
2	3	W013N51B	51.75	-13.25	1920.91751	W013N51B201310	s	1853	s1853	03/10/2013	3	10	2013	2	12:15:00	12:52:00	PreWatch	n	i	0.62	51.8888	-13.253	51.8888	-13.253	Y	4588.16	4.58816	8.02	438.4283346	139.2375718	28.60678221	15.37843065	281.508755	40.55276519	57.00175734	19.67963218	7.594370324	18.24814161	14.56294324	0.553730423	-784	46.68687057	28	620802	5734682	0	0	0	0
2	3	W011N50A	50.75	-11.75	1962.7016	W011N50A20139	s	1788	s1788	28/09/2013	28	9	2013	1	14:00:00	14:58:00	Survey	f	a	0.97	50.825	-11.8835	50.825	-11.8835	Y	8384.23	8.38423	8.02	801.1677471	254.4375966	52.27497734	28.10197623	514.4187026	74.10460717	104.1629063	35.96183305	13.87767187	33.34597183	16.84294791	0.473165687	-1940	38.28488159	29	306013	5625631	0	0	0	0
2	3	W012N51B	51.75	-12.25	1920.91751	W012N51B20137	s	1098	s1098	15/07/2013	15	7	2013	1	13:25:00	14:22:00	Survey	f	a	0.95	51.6583	-12.0472	51.6583	-12.0472	Y	7627.99	7.62799	8.02	728.9046625	231.4880388	47.55992095	25.56725676	468.0195778	67.42055302	94.76770415	32.71817654	12.62594477	30.3382468	NA	0.533502624	-1003	76.03896332	28	689822	5736812	0	0	0	0
2	3	W011N50A	50.75	-11.75	1962.7016	W011N50A20138	s	1374	s1374	13/08/2013	13	8	2013	1	09:25:00	09:55:00	Survey	s	o	0.5	50.6285	-11.6187	50.671	-11.6463	Y	5116.69	5.11669	8.02	488.9332299	155.2770894	31.90214984	17.149954	313.9372481	45.22423394	63.56809342	21.94663384	8.469206297	20.35023312	16.34012055	0.446568537	-1914	66.60965729	29	306013	5625631	0	0	0	0
2	3	W011N50B	50.75	-11.25	1962.7016	W011N50B20139	s	1751	s1751	25/09/2013	25	9	2013	2	14:44:00	15:51:00	Survey	f	a	1.12	50.8472	-11.308	50.9338	-11.3612	Y	10341.67	10.34167	8.02	988.2140852	313.8404132	64.4794665	34.66286409	634.5185629	91.40558793	128.4815215	44.35773916	17.11765215	41.13115603	16.75802065	0.421732513	-586	85.61805725	29	341280	5624438	4	0	0	5
2	3	W012N52D	52.25	-12.25	1899.79668	W012N52D20137	s	1252	s1252	27/07/2013	27	7	2013	2	10:51:00	11:46:00	PreWatch	n	i	0.92	52.1058	-12.3767	52.1058	-12.3767	Y	7009.17	7.00917	8.02	669.7720248	212.7084932	43.70160624	23.4931044	430.051331	61.95105228	87.07964203	30.06390338	11.60166072	27.87705276	NA	0.330617764	-849	35.96000671	28	687718	5792408	0	0	0	0
2	3	W011N51C	51.25	-11.75	1941.88632	W011N51C20137	s	1103	s1103	15/07/2013	15	7	2013	1	18:30:00	19:36:00	Survey	f	a	1.1	51.284	-11.8015	51.284	-11.8015	Y	8832.41	8.83241	8.02	843.9948724	268.0387817	55.06938215	29.60419204	541.9174059	78.06590582	109.7310259	37.88420441	14.619515	35.12849735	NA	0.643766341	-1216	71.25363159	29	308088	5681219	0	0	0	0
2	3	W011N50A	50.75	-11.75	1962.7016	W011N50A20138	s	1334	s1334	08/08/2013	8	8	2013	1	17:00:00	18:05:00	Survey	f	a	1.08	50.9982	-11.8725	50.9225	-11.8253	Y	9046.52	9.04652	8.02	864.4539516	274.5362462	56.40430596	30.32182023	555.053897	79.95830786	112.3909896	38.80254641	14.97390319	35.98005013	16.34012055	0.446568537	-1667	69.09442902	29	306013	5625631	1	0	0	4
2	3	W011N50A	50.75	-11.75	1962.7016	W011N50A20137	s	1212	s1212	24/07/2013	24	7	2013	2	12:45:00	13:45:00	PreWatch	n	i	1	50.6258	-11.5578	50.6258	-11.5578	Y	7906.89	7.90689	8.02	755.5547918	239.9516781	49.29880136	26.5020439	485.1312564	69.88560344	98.23259016	33.91441478	13.08757313	31.44748285	NA	0.815076085	-1836	79.0195694	29	306013	5625631	1	1	0	1
2	3	W011N50B	50.75	-11.25	1962.7016	W011N50B20139	s	1741	s1741	24/09/2013	24	9	2013	2	17:03:00	18:45:00	Survey	n	i	1.7	50.6507	-11.271	50.7543	-11.2488	Y	11637.99	11.63799	8.02	1112.085924	353.180056	72.56191566	39.00782617	714.0549534	102.8632047	144.5865767	49.91794602	19.26333605	46.28691329	16.75802065	0.421732513	-1001	83.84584045	29	341280	5624438	0	0	0	0
2	3	W011N50C	50.25	-11.75	1983.36184	W011N50C20137	s	1017	s1017	09/07/2013	9	7	2013	1	17:09:00	18:12:00	Survey	n	i	1.05	50.4183	-11.8782	50.4183	-11.8782	Y	6854.29	6.85429	8.02	654.9722138	208.0083185	42.73594108	22.97398223	420.5485775	60.58213361	85.15546157	29.39958765	11.34530128	27.26105971	NA	0.928362325	-2115	34.02127075	29	303953	5570046	0	0	0	0
2	3	W012N50D	50.25	-12.25	1983.36184	W012N50D20137	s	1012	s1012	09/07/2013	9	7	2013	1	13:01:00	13:59:00	Survey	n	i	0.97	50.2705	-12.2463	50.2705	-12.2463	Y	6310.3	6.3103	8.02	602.990292	191.4997218	39.34419972	21.15065031	387.1717063	55.77403338	78.39709161	27.06628705	10.44488054	25.09748607	NA	1.027929342	-2292	59.96274185	28	696047	5570046	0	0	0	0
2	3	W011N50C	50.25	-11.75	1983.36184	W011N50C20137	s	1015	s1015	09/07/2013	9	7	2013	2	15:59:00	15:59:00	Survey	n	i	0	50.3747	-11.9873	50.3933	-11.94	Y	0	0	8.02	0	0	0	0	0	0	0	0	0	0	NA	0.928362325	-2151	29.72996712	29	303953	5570046	0	0	0	0
2	3	W011N50B	50.75	-11.25	1962.7016	W011N50B20137	s	1138	s1138	18/07/2013	18	7	2013	1	06:00:00	06:57:00	Survey	n	i	0.95	50.6167	-11.335	50.6167	-11.335	Y	8323.93	8.32393	8.02	795.4059971	252.6077603	51.89903192	27.89987553	510.7191628	73.57165559	103.4137989	35.7032067	13.77786795	33.10615153	NA	0.56916294	-1343	79.89658356	29	341280	5624438	0	0	0	0
2	3	W012N52D	52.25	-12.25	1899.79668	W012N52D20137	s	1248	s1248	27/07/2013	27	7	2013	1	07:10:00	08:10:00	Survey	n	i	1	52.0332	-12.4742	52.0332	-12.4742	Y	9260.52	9.26052	8.02	884.9026665	281.0304191	57.73855351	31.03908488	568.1837333	81.84974444	115.0496058	39.72042319	15.32811185	36.83116848	NA	0.330617764	-942	42.3727951	28	687718	5792408	0	0	0	0
2	3	W012N51B	51.75	-12.25	1920.91751	W012N51B20138	s	1492	s1492	27/08/2013	27	8	2013	1	08:00:00	10:40:00	Survey	f	a	2.67	51.5865	-12.1762	51.7725	-12.2922	Y	22195.52	22.19552	8.02	2120.926842	673.5712093	138.3872516	74.39420261	1361.817719	196.1766866	275.7498721	95.20155708	36.73828217	88.27659326	15.66048534	0.436104104	-1043	42.64023972	28	689822	5736812	0	0	0	0
2	3	W011N51A	51.75	-11.75	1920.91751	W011N51A20137	s	1099	s1099	15/07/2013	15	7	2013	1	14:22:00	15:33:00	Survey	f	a	1.18	51.5893	-11.994	51.5893	-11.994	Y	9501.54	9.50154	8.02	907.9338779	288.34475	59.24130504	31.84693387	582.9717549	83.98002509	118.0439824	40.7542199	15.72705401	37.78976312	NA	0.490701833	-954	63.38973999	29	310178	5736812	0	0	0	0
2	3	W012N51B	51.75	-12.25	1920.91751	W012N51B20138	s	1345	s1345	10/08/2013	10	8	2013	1	04:40:00	05:50:00	PreWatch	n	i	1.17	51.9027	-12.4988	51.8422	-12.426	Y	8395.02	8.39502	8.02	802.198491	254.7649438	52.34223181	28.13813088	515.0805289	74.19996096	104.2969172	36.00809982	13.89552621	33.38887961	15.66048534	0.436104104	-1083	45.73465347	28	689822	5736812	0	0	0	0
2	3	W010N50A	50.75	-10.75	1962.7016	W010N50A20137	s	978	s978	06/07/2013	6	7	2013	1	07:58:00	08:57:00	Survey	n	i	0.98	50.6422	-10.877	50.6422	-10.877	Y	7886.44	7.88644	8.02	753.6008721	239.3311456	49.17131107	26.43350768	483.8766716	69.70486442	97.97855353	33.82670964	13.05372771	31.36615298	NA	0.472036876	-191	22.67413521	29	376548	5623485	0	0	0	0
2	3	W011N51C	51.25	-11.75	1941.88632	W011N51C20137	s	1116	s1116	16/07/2013	16	7	2013	1	13:53:00	14:13:00	Survey	f	a	0.33	51.0833	-11.8022	51.0833	-11.8022	Y	2849.99	2.84999	8.02	272.3355682	86.48926232	17.76948174	9.552515927	174.8628925	25.18985919	35.40739672	12.22426424	4.717343735	11.33506224	NA	0.643766341	-1288	60.05935669	29	308088	5681219	0	0	0	0
2	3	W011N51C	51.25	-11.75	1941.88632	W011N51C20137	s	1076	s1076	13/07/2013	13	7	2013	1	18:13:00	19:10:00	Survey	f	a	0.95	51.1392	-11.6992	51.0762	-11.66	Y	7526.43	7.52643	8.02	719.1995236	228.4058475	46.92667539	25.22683669	461.7880427	66.52288839	93.50590163	32.28254419	12.45783424	29.93431106	NA	0.643766341	-968	85.61745453	29	308088	5681219	0	0	0	0
2	3	W012N50A	50.75	-12.75	1962.7016	W012N50A20138	s	1280	s1280	02/08/2013	2	8	2013	1	05:00:00	08:00:00	Survey	n	i	3	50.7793	-12.6837	50.7752	-13.0165	Y	23480.38	23.48038	8.02	2243.703603	712.5630736	146.3982486	78.70075344	1440.650976	207.5330134	291.712552	100.7126094	38.86499735	93.38677152	16.10558749	0.631128716	-2249	35.96000671	28	658720	5624438	1	1	1	2
2	3	W013N50B	50.75	-13.25	1962.7016	W013N50B20138	s	1281	s1281	02/08/2013	2	8	2013	1	08:00:00	11:00:00	Survey	n	i	3	50.7745	-13.0283	50.7612	-13.325	Y	20981.55	20.98155	8.02	2004.924083	636.7306558	130.818248	70.32525851	1287.333956	185.4469262	260.6679064	89.99456782	34.72890495	83.44836055	16.1601282	0.638687701	-2288	48.94298935	28	623452	5623485	0	0	0	0
2	3	W012N51D	51.25	-12.25	1941.88632	W012N51D20138	s	1443	s1443	21/08/2013	21	8	2013	1	18:00:00	18:35:00	Survey	f	a	0.58	51.4018	-12.1163	51.4385	-12.1397	Y	4390.44	4.39044	8.02	419.5352054	133.2374272	27.37403426	14.71573015	269.3777387	38.80521709	54.54538882	18.83158062	7.267107217	17.46177094	15.86395046	0.580683336	-1377	80.7279892	28	691912	5681219	0	0	0	0
2	3	W012N51A	51.75	-12.75	1920.91751	W012N51A20138	s	1444	s1444	22/08/2013	22	8	2013	1	04:55:00	06:20:00	PreWatch	n	i	1.42	51.9068	-12.545	51.8402	-12.4648	Y	9246.91	9.24691	8.02	883.6022377	280.6174244	57.65370251	30.99347068	567.348746	81.7294559	114.8805321	39.66205114	15.30558608	36.77704044	15.6438183	0.350704964	-1104	43.8886261	28	655313	5735629	0	0	0	0
2	3	W013N50A	50.75	-13.75	1962.7016	W013N50A20138	s	1284	s1284	02/08/2013	2	8	2013	1	17:00:00	19:00:00	Survey	n	i	2	50.8828	-13.7762	50.9015	-12.562	Y	13987.7	13.9877	8.02	1336.616055	424.4871039	87.21216531	46.88350567	858.2226374	123.6312841	173.7786042	59.99637854	23.1526033	55.63224035	15.95100944	0.692236898	-2117	44.04779434	28	588181	5622769	0	0	0	0
2	3	W011N51C	51.25	-11.75	1941.88632	W011N51C20139	s	1648	s1648	13/09/2013	13	9	2013	1	12:35:00	14:00:00	Survey	n	i	1.42	51.2683	-11.7017	51.2683	-11.7017	Y	9141.08	9.14108	8.02	873.4896553	277.4058359	56.99387189	30.63875901	560.8555971	80.79407754	113.5657562	39.20812997	15.13041789	36.35613406	16.36898771	0.548416367	-983	60.40276718	29	308088	5681219	1	0	0	1
2	3	W012N51A	51.75	-12.75	1920.91751	W012N51A20138	s	1381	s1381	14/08/2013	14	8	2013	1	08:00:00	09:04:00	PreWatch	n	i	1.07	51.882	-12.5055	51.817	-12.4295	Y	8929.22	8.92922	8.02	853.2448841	270.9764321	55.67293135	29.92864795	547.8567102	78.92153018	110.9336555	38.29940757	14.7797419	35.51351558	15.6438183	0.350704964	-1099	44.22565079	28	655313	5735629	0	0	0	0
2	3	W012N51B	51.75	-12.25	1920.91751	W012N51B20137	s	1097	s1097	15/07/2013	15	7	2013	1	12:13:00	13:25:00	Survey	f	a	1.2	51.7448	-12.094	51.7448	-12.094	Y	9635.36	9.63536	8.02	920.721679	292.4059437	60.07568962	32.29548223	591.1826246	85.16282242	119.7065737	41.32822299	15.94856182	38.32200434	NA	0.533502624	-1261	68.45236206	28	689822	5736812	0	0	0	0
2	3	W011N50B	50.75	-11.25	1962.7016	W011N50B20139	s	1747	s1747	25/09/2013	25	9	2013	1	11:09:00	12:20:00	Survey	n	i	1.18	50.6563	-11.324	50.6563	-11.324	Y	9446.5	9.4465	8.02	902.6743741	286.6744188	58.89813041	31.66245009	579.5947004	83.49354677	117.360174	40.51813776	15.63594991	37.5708551	16.75802065	0.421732513	-1248	85.9786911	29	341280	5624438	0	0	0	0
2	3	W012N52D	52.25	-12.25	1899.79668	W012N52D20137	s	1251	s1251	27/07/2013	27	7	2013	2	10:04:00	10:51:00	Survey	n	i	0.78	52.15	-12.4267	52.1058	-12.3767	Y	5989.66	5.98966	8.02	572.3506393	181.769076	37.34500897	20.07592557	367.4984101	52.94001503	74.41351228	25.69097198	9.914146436	23.82221993	NA	0.330617764	-853	32.92297745	28	687718	5792408	0	0	0	0
2	3	W012N51D	51.25	-12.25	1941.88632	W012N51D20138	s	1278	s1278	01/08/2013	1	8	2013	1	15:15:00	17:00:00	Survey	n	i	1.75	51.2783	-12.189	51.1157	-12.239	Y	18431.4	18.4314	8.02	1761.240601	559.3408213	114.9182713	61.77775091	1130.868171	162.9072435	228.9856779	79.05640323	30.50786708	73.30583835	15.86395046	0.580683336	-1708	56.05119705	28	691912	5681219	0	0	0	0
2	3	W012N51B	51.75	-12.25	1920.91751	W012N51B20137	s	1129	s1129	17/07/2013	17	7	2013	1	11:30:00	12:36:00	Survey	f	a	1.1	51.8622	-12.1797	51.8622	-12.1797	Y	8906.98	8.90698	8.02	851.1198216	270.3015475	55.53427425	29.85410869	546.492237	78.72496566	110.657368	38.20402037	14.74293198	35.42506448	NA	0.533502624	-932	44.22565079	28	689822	5736812	0	0	0	0
2	3	W011N50A	50.75	-11.75	1962.7016	W011N50A20137	s	1171	s1171	20/07/2013	20	7	2013	1	13:54:00	15:05:00	Survey	f	a	1.18	50.9462	-11.7363	50.9462	-11.7363	Y	10766.74	10.76674	8.02	1028.832466	326.7401377	67.12975409	36.08760539	660.5990621	95.16260718	133.7624737	46.18096712	17.82123584	42.82175885	NA	0.815076085	-1615	64.24304199	29	306013	5625631	0	1	0	0
2	3	W011N50A	50.75	-11.75	1962.7016	W011N50A20137	s	1211	s1211	24/07/2013	24	7	2013	2	11:54:00	12:45:00	Survey	n	i	0.85	50.5677	-11.5322	50.6258	-11.5578	Y	6720.86	6.72086	8.02	642.2215731	203.9589264	41.90398116	22.52673731	412.3615679	59.40277839	83.49770164	28.82725257	11.12443716	26.73036738	NA	0.815076085	-1729	72.99673462	29	306013	5625631	0	1	0	0
2	3	W011N50B	50.75	-11.25	1962.7016	W011N50B20137	s	1186	s1186	22/07/2013	22	7	2013	1	09:07:00	09:55:00	Survey	n	i	0.8	50.5302	-11.4537	50.5302	-11.4537	Y	5082.8	5.0828	8.02	485.694942	154.2486629	31.69085648	17.03636694	311.8579883	44.92470044	63.14707113	21.80127755	8.413113304	20.21544749	NA	0.56916294	-1468	70.98269653	29	341280	5624438	0	0	0	0
2	3	W012N52D	52.25	-12.25	1899.79668	W012N52D20137	s	1090	s1090	15/07/2013	15	7	2013	1	04:55:00	05:52:00	Survey	n	i	0.95	52.1503	-12.4832	52.1503	-12.4832	Y	7514.48	7.51448	8.02	718.0575652	228.0431805	46.85216434	25.18678105	461.054807	66.41726478	93.35743122	32.23128537	12.43805346	29.88678201	NA	0.330617764	-806	50.52416229	28	687718	5792408	0	0	0	0
2	3	W013N52D	52.25	-13.25	1899.79668	W013N52D201310	s	1985	s1985	15/10/2013	15	10	2013	1	12:26:00	13:45:00	Survey	n	i	1.32	52.0017	-13.2632	52.0017	-13.2632	Y	10131.08	10.13108	8.02	968.0903779	307.4494573	63.1664252	33.95699951	621.5974095	89.54425202	125.8651608	43.45445093	16.76907321	40.29358254	14.44869737	0.48006996	-683	49.04909897	28	619463	5790287	0	0	0	0
2	3	W011N50A	50.75	-11.75	1962.7016	W011N50A20139	s	1783	s1783	28/09/2013	28	9	2013	1	09:39:00	10:07:00	Survey	s	o	0.47	50.5158	-11.6862	50.5483	-11.7097	Y	3980.75	3.98075	8.02	380.3869379	120.8045863	24.81966933	13.34255495	244.2411789	35.18415606	49.45557169	17.07434131	6.588988542	15.83234729	16.84294791	0.473165687	-2081	69.61401367	29	306013	5625631	0	0	0	0
2	3	W011N50B	50.75	-11.25	1962.7016	W011N50B20137	s	1137	s1137	18/07/2013	18	7	2013	1	05:06:00	06:00:00	Survey	n	i	0.9	50.6508	-11.4028	50.6508	-11.4028	Y	7885.83	7.88583	8.02	753.5425236	239.312615	49.16750392	26.43146103	483.8392068	69.69947016	97.97096741	33.82409056	13.05271701	31.36372565	NA	0.56916294	-1447	85.79151917	29	341280	5624438	0	1	0	0
2	3	W013N51B	51.75	-13.25	1920.91751	W013N51B201310	s	2015	s2015	18/10/2013	18	10	2013	1	10:06:00	10:26:00	Survey	f	a	0.33	51.6282	-13.365	51.6032	-13.3672	Y	2785.55	2.78555	8.02	266.1772016	84.53346717	17.36765769	9.336503397	170.9086907	24.6202691	34.60672374	11.94783505	4.610669707	11.07875517	14.56294324	0.553730423	-913	53.21678925	28	620802	5734682	0	0	0	0
2	3	W013N51B	51.75	-13.25	1920.91751	W013N51B201310	s	1854	s1854	03/10/2013	3	10	2013	1	12:52:00	13:15:00	Survey	s	o	0.38	51.8523	-13.2515	51.8295	-13.2498	Y	2543.13	2.54313	8.02	243.0127701	77.17682771	15.85621376	8.523981545	156.0351304	22.47764031	31.59502674	10.90805852	4.209419932	10.11460406	14.56294324	0.553730423	-841	47.29643631	28	620802	5734682	0	0	0	0
2	3	W013N51B	51.75	-13.25	1920.91751	W013N51B201310	s	1855	s1855	03/10/2013	3	10	2013	1	13:15:00	14:03:00	Survey	f	a	0.8	51.8295	-13.2498	51.8295	-13.2498	Y	5307.4	5.3074	8.02	507.1570855	161.0646839	33.09122871	17.78917888	325.6385331	46.90985037	65.93744712	22.76464387	8.784876379	21.10873545	14.56294324	0.553730423	-841	47.29643631	28	620802	5734682	0	0	0	0
2	3	W012N51B	51.75	-12.25	1920.91751	W012N51B20138	s	1384	s1384	14/08/2013	14	8	2013	1	10:30:00	10:50:00	Survey	f	a	0.33	51.7158	-12.3648	51.6978	-12.3545	Y	2126.28	2.12628	8.02	203.1802223	64.52667077	13.25720058	7.126804342	130.4592037	18.7932907	26.4162437	9.120104074	3.519448286	8.456701494	15.66048534	0.436104104	-1140	44.96775818	28	689822	5736812	0	0	0	0
2	3	W011N50B	50.75	-11.25	1962.7016	W011N50B20137	s	1046	s1046	12/07/2013	12	7	2013	2	03:57:00	05:18:00	PreWatch	n	i	1.35	50.5652	-11.4358	50.5652	-11.4358	Y	11594.98	11.59498	8.02	1107.976473	351.8749625	72.29378022	38.86368195	711.4163318	102.4830779	144.0522911	49.73348603	19.19215293	46.11586187	NA	0.56916294	-1585	84.12316132	29	341280	5624438	0	0	0	0
2	3	W015N51D	51.25	-15.25	1941.88632	W015N51D201310	s	1912	s1912	08/10/2013	8	10	2013	1	16:00:00	16:28:00	Survey	n	i	0.47	51.106	-15.2348	51.1218	-15.2695	Y	2999.3	2.9993	8.02	286.6025051	91.02020501	18.70037769	10.05294686	184.0234949	26.50951814	37.26229617	12.86466096	4.964472841	11.92888916	15.00370874	0.651967722	-3232	60.52167892	28	482552	5677656	0	0	0	0
2	3	W011N50B	50.75	-11.25	1962.7016	W011N50B20139	s	1750	s1750	25/09/2013	25	9	2013	2	14:24:00	14:44:00	Survey	s	o	0.33	50.8255	-11.2958	50.8472	-11.308	Y	2558.16	2.55816	8.02	244.4487937	77.63288497	15.94991211	8.574351894	156.9571812	22.6104752	31.78172969	10.97251698	4.234294451	10.17437779	16.75802065	0.421732513	-450	68.24555206	29	341280	5624438	2	0	0	3
2	3	W012N51B	51.75	-12.25	1920.91751	W012N51B20138	s	1348	s1348	10/08/2013	10	8	2013	1	08:00:00	09:00:00	Survey	f	a	1	51.678	-12.3233	51.6108	-12.2797	Y	8061.15	8.06115	8.02	770.2955106	244.633086	50.26061085	27.01909333	494.5960675	71.24904925	100.1490878	34.57607805	13.34290899	32.0610132	15.66048534	0.436104104	-1130	51.04123306	28	689822	5736812	0	0	0	0
2	3	W011N51C	51.25	-11.75	1941.88632	W011N51C20137	s	1146	s1146	18/07/2013	18	7	2013	2	15:38:00	16:05:00	Survey	f	a	0.45	51.0737	-11.8048	51.1072	-11.827	Y	4037.51	4.03751	8.02	385.8103442	122.5269703	25.17353835	13.53278781	247.7234729	35.68581569	50.16068965	17.3177805	6.682931732	16.05808667	NA	0.643766341	-1304	68.68401337	29	308088	5681219	0	0	0	0
2	3	W011N50B	50.75	-11.25	1962.7016	W011N50B20137	s	1185	s1185	22/07/2013	22	7	2013	1	08:10:00	09:07:00	Survey	n	i	0.95	50.5583	-11.37	50.5583	-11.37	Y	6035.83	6.03583	8.02	576.7627436	183.1702872	37.63289207	20.23068574	370.3313611	53.34810387	74.98714696	25.88901709	9.990572048	24.00585384	NA	0.56916294	-1397	83.56485748	29	341280	5624438	0	0	0	0
2	3	W012N52D	52.25	-12.25	1899.79668	W012N52D20137	s	1065	s1065	13/07/2013	13	7	2013	1	05:32:00	06:31:00	Survey	f	a	0.98	52.0165	-12.258	52.0165	-12.258	Y	8037.04	8.03704	8.02	767.9915471	243.9013854	50.11028074	26.93827888	493.1167245	71.03594687	99.84954064	34.47266057	13.30300018	31.9651203	NA	0.330617764	-835	43.48652649	28	687718	5792408	0	0	0	0
2	3	W011N51C	51.25	-11.75	1941.88632	W011N51C20137	s	1147	s1147	18/07/2013	18	7	2013	1	17:09:00	18:08:00	Survey	f	a	0.98	51.1838	-11.8738	51.1838	-11.8738	Y	8822.7	8.8227	8.02	843.0670485	267.7441203	55.00884305	29.57164744	541.3216631	77.98008468	109.6103959	37.8425574	14.60344341	35.08987911	NA	0.643766341	-1244	72.81039429	29	308088	5681219	0	0	0	0
2	3	W012N51B	51.75	-12.25	1920.91751	W012N51B20137	s	1067	s1067	13/07/2013	13	7	2013	1	07:38:00	08:48:00	Survey	f	a	1.17	51.8713	-12.1627	51.8713	-12.1627	Y	9535.47	9.53547	8.02	911.1764118	289.3745251	59.45287545	31.96066986	585.0537409	84.27993172	118.4655567	40.89976678	15.78322056	37.92471664	NA	0.533502624	-915	34.37157822	28	689822	5736812	0	0	0	0
2	3	W011N50A	50.75	-11.75	1962.7016	W011N50A20139	s	1785	s1785	28/09/2013	28	9	2013	1	10:58:00	11:45:00	Survey	f	a	0.78	50.6073	-11.7482	50.6642	-11.7833	Y	6794.12	6.79412	8.02	649.2221399	206.1821904	42.3607575	22.77229109	416.8565348	60.05029654	84.40787231	29.14148541	11.24569961	27.02174093	16.84294791	0.473165687	-1950	71.65799713	29	306013	5625631	0	0	0	0
2	3	W011N50A	50.75	-11.75	1962.7016	W011N50A20139	s	1786	s1786	28/09/2013	28	9	2013	1	11:45:00	12:32:00	Survey	f	a	0.78	50.6642	-11.7833	50.6642	-11.7833	Y	6794.12	6.79412	8.02	649.2221399	206.1821904	42.3607575	22.77229109	416.8565348	60.05029654	84.40787231	29.14148541	11.24569961	27.02174093	16.84294791	0.473165687	-1958	40.18645096	29	306013	5625631	0	0	0	0
2	3	W011N50B	50.75	-11.25	1962.7016	W011N50B20137	s	1140	s1140	18/07/2013	18	7	2013	2	07:37:00	09:01:00	Survey	n	i	1.4	50.5313	-11.4227	50.5993	-11.5117	Y	9847.93	9.84793	8.02	941.0341959	298.8568624	61.40105046	33.00796956	604.2250101	87.04164056	122.3474823	42.23998628	16.30041128	39.16744458	NA	0.56916294	-1479	69.60704041	29	341280	5624438	0	2	2	0
2	3	W011N50B	50.75	-11.25	1962.7016	W011N50B20138	s	1373	s1373	13/08/2013	13	8	2013	1	08:00:00	09:25:00	PreWatch	n	i	1.42	50.5443	-11.4875	50.6285	-11.6187	Y	13189.01	13.18901	8.02	1260.296011	400.249123	82.23239849	44.20648321	809.2185954	116.5720056	163.8559412	56.57061823	21.83060234	52.45566994	16.04060796	0.492117336	-1736	69.23342896	29	341280	5624438	0	0	0	0
2	3	W012N49A	49.75	-12.75	2003.86554	W012N49A20137	s	994	s994	08/07/2013	8	7	2013	2	05:15:00	06:08:00	Survey	n	i	0.88	49.8028	-12.9807	49.8028	-12.9807	Y	7246.98	7.24698	8.02	692.495973	219.9252425	45.18430931	24.29017574	444.6420631	64.05293674	90.03407011	31.08390803	11.99528053	28.82286953	NA	0.884633902	-2373	69.65167999	28	662079	5513265	0	1	0	0
2	3	W012N51B	51.75	-12.25	1920.91751	W012N51B20138	s	1385	s1385	14/08/2013	14	8	2013	1	11:00:00	14:00:00	Survey	f	a	3	51.7952	-12.3522	51.2118	-12.2118	Y	19136.55	19.13655	8.02	1828.622001	580.7400369	119.3148052	64.14123907	1174.132834	169.1397489	237.7461933	82.08093667	31.67503458	76.1103731	15.66048534	0.436104104	-1193	54.07317734	28	689822	5736812	0	0	0	0
2	3	W011N50B	50.75	-11.25	1962.7016	W011N50B20139	s	1641	s1641	13/09/2013	13	9	2013	1	07:04:00	08:02:00	Survey	f	a	0.97	50.9292	-11.4163	50.9292	-11.4163	Y	8333.28	8.33328	8.02	796.2990794	252.8913884	51.95730417	27.93120153	511.2925985	73.65427906	103.529912	35.74329428	13.79333775	33.14333087	16.75802065	0.421732513	-685	77.48871613	29	341280	5624438	1	0	0	1
2	3	W013N49D	49.25	-13.25	2024.21123	W013N49D20137	s	995	s995	08/07/2013	8	7	2013	1	06:08:00	07:15:00	Survey	n	i	1.12	49.41	-13.0667	49.41	-13.0667	Y	9161.27	9.16127	8.02	875.4194375	278.0187027	57.11978724	30.70644858	562.0946835	80.97255123	113.8166547	39.29475166	15.1638452	36.43644458	NA	0.849049839	-1669	65.8192215	28	627355	5456721	0	0	0	0
2	3	W011N50A	50.75	-11.75	1962.7016	W011N50A20137	s	1047	s1047	12/07/2013	12	7	2013	1	05:18:00	05:46:00	Survey	s	o	0.47	50.6565	-11.5148	50.6565	-11.5148	Y	4008.14	4.00814	8.02	383.0042129	121.6357895	24.99044254	13.43435919	245.9216949	35.42624369	49.7958537	17.19182233	6.634324471	15.94128313	NA	0.815076085	-1661	65.50138855	29	306013	5625631	0	0	0	0
2	3	W011N51C	51.25	-11.75	1941.88632	W011N51C20137	s	1102	s1102	15/07/2013	15	7	2013	1	17:10:00	18:30:00	Survey	f	a	1.33	51.3792	-11.8587	51.3792	-11.8587	Y	10705.96	10.70596	8.02	1023.024088	324.895493	66.75076624	35.88386914	656.8695829	94.62537788	133.0073041	45.92024777	17.72062424	42.58001366	NA	0.643766341	-1094	69.22113037	29	308088	5681219	0	0	0	0
2	3	W011N51C	51.25	-11.75	1941.88632	W011N51C20137	s	1119	s1119	16/07/2013	16	7	2013	1	17:05:00	17:59:00	Survey	f	a	0.9	51.2802	-11.9248	51.2802	-11.9248	Y	6213.14	6.21314	8.02	593.7059288	188.5511619	38.73840914	20.82498947	381.2103454	54.91527359	77.18999576	26.64954196	10.28405861	24.71105692	NA	0.643766341	-1114	51.66021729	29	308088	5681219	0	0	0	0
2	3	W011N50B	50.75	-11.25	1962.7016	W011N50B20138	s	1321	s1321	07/08/2013	7	8	2013	1	05:00:00	07:15:00	PreWatch	n	i	2.25	50.517	-11.4267	50.6288	-11.59	Y	16989.4	16.9894	8.02	1623.448087	515.5802028	105.9275193	56.94450347	1042.393508	150.1620237	211.0707421	72.87134223	28.12105196	67.57067884	16.04060796	0.492117336	-1879	81.91702271	29	341280	5624438	0	0	0	0
2	3	W012N51D	51.25	-12.25	1941.88632	W012N51D20139	s	1688	s1688	20/09/2013	20	9	2013	2	17:11:00	18:04:00	Survey	n	i	0.88	51.3375	-12.0233	51.2908	-11.9358	Y	8010.89	8.01089	8.02	765.4924572	243.1077159	49.94721892	26.85062013	491.5120935	70.80480497	99.52462433	34.36048449	13.25971143	31.86110988	16.22510149	0.603516861	-1310	86.68389893	28	691912	5681219	0	0	0	0
2	3	W011N51C	51.25	-11.75	1941.88632	W011N51C20138	s	1325	s1325	07/08/2013	7	8	2013	1	14:00:00	17:00:00	Survey	f	a	3	51.1652	-11.9222	51.391	-12.0622	Y	26957.06	26.95706	8.02	2575.923075	818.0704711	168.075064	90.35377334	1653.964492	238.2618975	334.9056858	115.6248687	44.61963841	107.2143127	15.77838274	0.577259239	-1254	81.43173218	29	308088	5681219	1	0	0	3
2	3	W011N50A	50.75	-11.75	1962.7016	W011N50A20137	s	1081	s1081	14/07/2013	14	7	2013	2	08:25:00	08:53:00	Survey	n	i	0.47	50.7628	-11.5907	50.7917	-11.6085	Y	3445.35	3.44535	8.02	329.2258769	104.5566814	21.48148789	11.54801576	211.391371	30.45198056	42.803925	14.77788649	5.702786596	13.70293865	NA	0.815076085	-1617	65.26784515	29	306013	5625631	0	0	0	0
2	3	W011N50A	50.75	-11.75	1962.7016	W011N50A20137	s	1082	s1082	14/07/2013	14	7	2013	1	09:36:00	10:30:00	Survey	f	a	0.9	50.845	-11.6425	50.9148	-11.685	Y	8324.6	8.3246	8.02	795.4700691	252.6281085	51.90321252	27.90212294	510.7603025	73.5775797	103.4221292	35.70608269	13.7789778	33.1088173	NA	0.815076085	-1659	71.27392578	29	306013	5625631	0	0	0	0
2	3	W011N50B	50.75	-11.25	1962.7016	W011N50B20137	s	1181	s1181	22/07/2013	22	7	2013	1	05:03:00	05:52:00	Survey	f	a	0.82	50.7117	-11.475	50.6683	-11.4478	Y	5188.69	5.18869	8.02	495.8135866	157.4621767	32.35108265	17.39129125	318.3550297	45.86062433	64.46263511	22.25547083	8.588386498	20.63659933	NA	0.56916294	-1626	85.96949005	29	341280	5624438	0	1	0	0
2	3	W013N51B	51.75	-13.25	1920.91751	W013N51B201310	s	1856	s1856	03/10/2013	3	10	2013	1	14:03:00	15:11:00	Survey	f	a	1.13	51.7732	-13.2515	51.7732	-13.2515	Y	7518.82	7.51882	8.02	718.4725378	228.1749689	46.87924067	25.20133674	461.3212552	66.45563608	93.41138341	32.24991215	12.44524154	29.90404852	14.56294324	0.553730423	-891	51.04123306	28	620802	5734682	1	0	0	1
2	3	W011N51C	51.25	-11.75	1941.88632	W011N51C20137	s	1084	s1084	14/07/2013	14	7	2013	1	13:00:00	14:00:00	Survey	f	a	1	51.104	-11.8035	51.1717	-11.8473	Y	8129.1	8.1291	8.02	776.7887678	246.6952369	50.68428601	27.24685257	498.7652979	71.84963901	100.9933012	34.8675394	13.45538393	32.33126967	NA	0.643766341	-1335	79.95181274	29	308088	5681219	0	0	0	0
2	3	W012N51B	51.75	-12.25	1920.91751	W012N51B20138	s	1331	s1331	08/08/2013	8	8	2013	1	06:18:00	07:35:00	Survey	f	a	1.28	51.8065	-12.3948	51.7138	-11.3347	Y	10190.37	10.19037	8.02	973.7561308	309.2488065	63.53610696	34.15573298	625.2353108	90.06830045	126.6017871	43.70876828	16.86721427	40.52939653	15.66048534	0.436104104	-298	42.85079193	28	689822	5736812	0	0	0	0
2	3	W012N51D	51.25	-12.25	1941.88632	W012N51D20138	s	1332	s1332	08/08/2013	8	8	2013	1	11:20:00	14:00:00	Survey	f	a	2.67	51.4303	-12.1495	51.2262	-12.0177	Y	24502.72	24.50272	8.02	2341.394865	743.5881989	152.7724549	82.12739851	1503.37718	216.5690384	304.4137694	105.0976547	40.55718638	97.45284847	15.86395046	0.580683336	-1644	85.26516724	28	691912	5681219	0	0	0	0
2	3	W011N50A	50.75	-11.75	1962.7016	W011N50A20137	s	1143	s1143	18/07/2013	18	7	2013	1	11:36:00	11:55:00	Survey	f	a	0.32	50.7733	-11.6167	50.795	-11.6317	Y	2632.21	2.63221	8.02	251.5248502	79.88012323	16.41161404	8.822553562	161.500619	23.26497583	32.70171507	11.29013831	4.356864526	10.46889334	NA	0.815076085	-1676	61.11027145	29	306013	5625631	0	0	0	0
2	3	W012N51B	51.75	-12.25	1920.91751	W012N51B20138	s	1481	s1481	26/08/2013	26	8	2013	1	05:10:00	08:00:00	Survey	f	a	2.83	51.5368	-12.215	51.746	-12.3483	Y	25035.55	25.03555	8.02	2392.31025	759.7580813	156.0946063	83.9133203	1536.069243	221.2784944	311.0334748	107.3830819	41.43913277	99.57203365	15.66048534	0.436104104	-1121	46.47950745	28	689822	5736812	0	0	0	0
2	3	W011N50C	50.25	-11.75	1983.36184	W011N50C20139	s	1778	s1778	28/09/2013	28	9	2013	1	06:25:00	06:53:00	Survey	f	a	0.47	50.4783	-11.8473	50.4455	-11.8365	Y	3732.44	3.73244	8.02	356.6591052	113.26902	23.27146432	12.51027108	229.0058665	32.98944158	46.37062472	16.00927552	6.17797964	14.8447584	16.6799364	0.478669362	-2084	47.55116653	29	303953	5570046	0	0	0	0
2	3	W011N50A	50.75	-11.75	1962.7016	W011N50A20139	s	1782	s1782	28/09/2013	28	9	2013	1	09:31:00	09:39:00	PreWatch	n	i	0.13	50.5067	-11.6797	50.5158	-11.6862	Y	1119.08	1.11908	8.02	106.9355911	33.96097122	6.977384729	3.75090167	68.66186046	9.891077239	13.9031083	4.799993372	1.852317508	4.450837748	16.84294791	0.473165687	-1932	65.48622894	29	306013	5625631	0	0	0	0
2	3	W013N50B	50.75	-13.25	1962.7016	W013N50B20137	s	971	s971	05/07/2013	5	7	2013	2	09:05:00	10:15:00	Survey	n	i	1.17	50.8423	-13.4418	50.8353	-13.3243	Y	8313.32	8.31332	8.02	794.3920004	252.2857318	51.83287017	27.86430831	510.0680895	73.47787178	103.2819653	35.65769166	13.7603037	33.06395021	NA	0.794801508	-2264	58.20544815	28	623452	5623485	0	0	0	0
2	3	W011N50A	50.75	-11.75	1962.7016	W011N50A20139	s	1784	s1784	28/09/2013	28	9	2013	1	10:07:00	10:27:00	Survey	f	a	0.33	50.5483	-11.7097	50.5703	-11.7253	Y	2687.3	2.6873	8.02	256.7892504	81.55200949	16.75510815	9.007209088	164.8808174	23.75190156	33.38616003	11.52644023	4.448053443	10.68800268	16.84294791	0.473165687	-1939	80.79637146	29	306013	5625631	0	0	0	0
2	3	W012N52D	52.25	-12.25	1899.79668	W012N52D20137	s	1094	s1094	15/07/2013	15	7	2013	1	08:13:00	09:17:00	Survey	f	a	1.07	52.0145	-12.2675	52.0145	-12.2675	Y	9027.58	9.02758	8.02	862.6444188	273.9615686	56.2862367	30.25834857	553.8920211	79.79091955	112.1557253	38.72132233	14.94255881	35.90472789	NA	0.330617764	-841	48.95267105	28	687718	5792408	0	0	0	0
2	3	W012N51B	51.75	-12.25	1920.91751	W012N51B20137	s	1095	s1095	15/07/2013	15	7	2013	1	09:17:00	10:24:00	Survey	f	a	1.12	51.9432	-12.2222	51.8683	-12.1738	Y	8966.24	8.96624	8.02	856.7826735	272.0999754	55.90376673	30.05274041	550.1282757	79.24874735	111.3936172	38.45820751	14.8410228	35.66075846	NA	0.533502624	-915	40.0433197	28	689822	5736812	0	0	0	0
2	3	W012N51B	51.75	-12.25	1920.91751	W012N51B20138	s	1328	s1328	07/08/2013	7	8	2013	1	20:15:00	21:15:00	Survey	f	a	1	51.612	-12.1967	51.612	-12.1967	Y	8815.25	8.81525	8.02	842.3544977	267.5178259	54.96235019	29.54665382	540.8641441	77.91420705	109.5177544	37.81057329	14.59110075	35.06023515	15.66048534	0.436104104	-1066	44.62133789	28	689822	5736812	0	0	0	0
2	3	W012N51B	51.75	-12.25	1920.91751	W012N51B20138	s	1382	s1382	14/08/2013	14	8	2013	1	09:04:00	09:25:00	Survey	s	o	0.35	51.817	-12.4295	51.8023	-12.4202	Y	1754.24	1.75424	8.02	167.6289892	53.23618841	10.93753667	5.879799689	107.6322498	15.50497094	21.79409087	7.524324021	2.903636742	6.977006477	15.66048534	0.436104104	-1114	47.25260162	28	689822	5736812	0	0	0	0
2	3	W011N50A	50.75	-11.75	1962.7016	W011N50A20137	s	1260	s1260	28/07/2013	28	7	2013	1	05:10:00	06:17:00	Survey	f	a	1.12	50.8187	-11.5687	50.8187	-11.5687	Y	9089.95	9.08995	8.02	868.6043991	275.8543595	56.67511635	30.46740245	557.7188418	80.34218678	112.9306053	38.9888466	15.04579643	36.15278995	NA	0.815076085	-1533	72.05709076	29	306013	5625631	1	1	0	2
2	3	W012N52D	52.25	-12.25	1899.79668	W012N52D20138	s	1505	s1505	28/08/2013	28	8	2013	1	13:25:00	14:00:00	PreWatch	n	i	0.58	52.1097	-12.211	52.1097	-12.211	Y	4883.03	4.88303	8.02	466.6053794	148.1861342	30.44529154	16.36677628	299.6008448	43.15900818	60.66516353	20.94440873	8.082447614	19.42091222	15.81620377	0.438949834	-750	44.53507996	28	687718	5792408	0	0	0	0
2	3	W011N51A	51.75	-11.75	1920.91751	W011N51A20137	s	1100	s1100	15/07/2013	15	7	2013	1	15:33:00	16:19:00	Survey	f	a	0.77	51.5005	-11.9347	51.4298	-11.2227	Y	6155.93	6.15593	8.02	588.2388504	186.8149085	38.38169059	20.63322476	377.7000102	54.40960554	76.47919984	26.40414247	10.18935894	24.48351382	NA	0.490701833	-205	6.84159088	29	310178	5736812	0	0	0	0
2	3	W011N50C	50.25	-11.75	1983.36184	W011N50C20137	s	993	s993	07/07/2013	7	7	2013	2	19:10:00	19:58:00	Survey	n	i	0.8	50.0013	-11.9942	49.9833	-12.0813	Y	6563.3	6.5633	8.02	627.1661642	199.1775781	40.92163862	21.99864973	402.6946986	58.01019519	81.54028991	28.15146388	10.86365029	26.10372564	NA	0.928362325	-1983	72.83506012	29	303953	5570046	0	0	0	0
2	3	W011N50A	50.75	-11.75	1962.7016	W011N50A20137	s	1145	s1145	18/07/2013	18	7	2013	1	13:52:00	15:38:00	Survey	f	a	1.77	50.9442	-11.725	50.9442	-11.725	Y	14684.96	14.68496	8.02	1403.243901	445.6470033	91.55953093	49.22056198	901.0034534	129.794071	182.4411472	62.98708739	24.30671788	58.40540286	NA	0.815076085	-1582	77.04624939	29	306013	5625631	0	0	0	0
2	3	W012N51B	51.75	-12.25	1920.91751	W012N51B20138	s	1482	s1482	26/08/2013	26	8	2013	1	08:00:00	08:50:00	Survey	f	a	0.83	51.7475	-12.3497	51.8168	-12.3935	Y	8286.14	8.28614	8.02	791.7947739	251.4608957	51.66340509	27.77320729	508.4004464	73.23763941	102.9442899	35.54111056	13.71531505	32.95584922	15.66048534	0.436104104	-1101	45.66718292	28	689822	5736812	0	0	0	0
2	3	W012N52D	52.25	-12.25	1899.79668	W012N52D20137	s	1063	s1063	13/07/2013	13	7	2013	2	04:01:00	05:03:00	PreWatch	n	i	1.03	52.122	-12.317	52.122	-12.317	Y	8445.7	8.4457	8.02	807.0419647	256.3031508	52.65826111	28.30802188	518.1904563	74.64793069	104.9266359	36.22550772	13.97942392	33.59045933	NA	0.330617764	-789	46.68687057	28	687718	5792408	0	0	0	0
2	3	W012N52D	52.25	-12.25	1899.79668	W012N52D20137	s	1064	s1064	13/07/2013	13	7	2013	1	05:03:00	05:32:00	Survey	s	o	0.48	52.0483	-12.2788	52.0483	-12.2788	Y	3950.41	3.95041	8.02	377.4873706	119.8837318	24.63047697	13.24084894	242.379407	34.91597614	49.07858777	16.94418909	6.538762802	15.71167031	NA	0.330617764	-827	48.91875458	28	687718	5792408	0	0	0	0
2	3	W011N51C	51.25	-11.75	1941.88632	W011N51C20137	s	1148	s1148	18/07/2013	18	7	2013	1	18:08:00	19:08:00	Survey	f	a	1	51.2535	-11.9182	51.2535	-11.9182	Y	8972.24	8.97224	8.02	857.3563206	272.2821562	55.94119633	30.07286181	550.4966065	79.30179302	111.4681992	38.48395667	14.8509594	35.68462821	NA	0.643766341	-1129	54.30239487	29	308088	5681219	1	0	0	1
2	3	W012N51B	51.75	-12.25	1920.91751	W012N51B20137	s	1069	s1069	13/07/2013	13	7	2013	1	09:45:00	10:30:00	Survey	f	a	0.75	51.7317	-12.074	51.6868	-12.0453	Y	5367.39	5.36739	8.02	512.888965	162.8850338	33.46522513	17.99023183	329.3188934	47.44005051	66.68267085	23.02192943	8.884162879	21.34731764	NA	0.533502624	-1016	73.72753143	28	689822	5736812	0	0	0	0
2	3	W012N51B	51.75	-12.25	1920.91751	W012N51B20138	s	1327	s1327	07/08/2013	7	8	2013	1	19:00:00	20:15:00	Survey	f	a	1.25	51.5198	-12.1385	51.612	-12.1967	Y	11019.06	11.01906	8.02	1052.943122	334.3972824	68.70293774	36.93331727	676.0801801	97.39274776	136.897193	47.26321661	18.23887593	43.82528896	15.66048534	0.436104104	-1069	36.0875206	28	689822	5736812	0	0	0	0
2	3	W011N51C	51.25	-11.75	1941.88632	W011N51C20139	s	1735	s1735	24/09/2013	24	9	2013	1	11:21:00	12:10:00	Survey	f	a	0.82	51.0255	-11.532	51.0255	-11.532	Y	4720.67	4.72067	8.02	451.0911934	143.2590859	29.43301449	15.8225965	289.6394011	41.72399495	58.64810441	20.24802702	7.813713901	18.77517759	16.36898771	0.548416367	-805	83.82845306	29	308088	5681219	2	0	0	5
2	3	W011N50B	50.75	-11.25	1962.7016	W011N50B20137	s	1182	s1182	22/07/2013	22	7	2013	1	05:52:00	06:00:00	Survey	n	i	0.13	50.6683	-11.4478	50.6683	-11.4478	Y	847.13	0.84713	8.02	80.949157	25.70811048	5.281809413	2.839394489	51.97633138	7.487435342	10.52451185	3.633546259	1.402185551	3.369234619	NA	0.56916294	-1490	72.25074005	29	341280	5624438	0	0	0	0
2	3	W012N51B	51.75	-12.25	1920.91751	W012N51B20138	s	1347	s1347	10/08/2013	10	8	2013	1	06:20:00	07:40:00	Survey	f	a	1.33	51.8043	-12.4048	51.7142	-12.347	Y	10797.69	10.79769	8.02	1031.789773	327.6793295	67.3227139	36.1913367	662.4979081	95.43615322	134.1469646	46.31371109	17.87246174	42.9448505	15.66048534	0.436104104	-1119	47.61545181	28	689822	5736812	0	0	0	0
2	3	W011N50B	50.75	-11.25	1962.7016	W011N50B20137	s	1021	s1021	10/07/2013	10	7	2013	1	05:00:00	05:35:00	Survey	v	o	0.58	50.6258	-11.4863	50.6697	-11.5135	Y	5241.01	5.24101	8.02	500.8124353	159.0497282	32.67724993	17.56663221	321.5647212	46.32302745	65.11255469	22.47985301	8.674975582	20.84467386	NA	0.56916294	-1645	64.39548492	29	341280	5624438	0	0	0	0
2	3	W011N50B	50.75	-11.25	1962.7016	W011N50B20137	s	1079	s1079	14/07/2013	14	7	2013	2	05:50:00	07:17:00	Survey	n	i	1.45	50.6035	-11.495	50.6035	-11.495	Y	11487.71	11.48771	8.02	1097.725589	348.6194515	71.62492559	38.50411916	704.834381	101.5349396	142.7195341	49.27335692	19.01458911	45.68921371	NA	0.56916294	-1808	73.94291687	29	341280	5624438	0	0	0	0
2	3	W013N51D	51.25	-13.25	1941.88632	W013N51D20138	s	1412	s1412	18/08/2013	18	8	2013	1	05:00:00	08:30:00	Survey	n	i	3.5	51.2815	-13.149	51.2247	-12.8777	Y	19970.52	19.97052	8.02	1908.313566	606.0487569	124.5145586	66.93652192	1225.301683	176.5108655	248.1072007	85.65803368	33.05543636	79.427266	16.05949873	0.658957202	-1708	65.24703217	28	622132	5679081	1	0	0	3
2	3	W011N51C	51.25	-11.75	1941.88632	W011N51C20137	s	1086	s1086	14/07/2013	14	7	2013	1	14:40:00	15:27:00	Survey	f	a	0.78	51.2117	-11.8688	51.2117	-11.8688	Y	6367.8	6.3678	8.02	608.4845348	193.2446022	39.70269071	21.34336785	390.6994834	56.28223932	79.11141928	27.31290586	10.54005074	25.32617118	NA	0.643766341	-1225	77.03684998	29	308088	5681219	0	0	0	0
2	3	W011N51C	51.25	-11.75	1941.88632	W011N51C20138	s	1440	s1440	21/08/2013	21	8	2013	1	11:00:00	13:55:00	Survey	f	a	2.92	51.1367	-11.953	51.1367	-11.953	Y	27010.27	27.01027	8.02	2581.007638	819.685244	168.406824	90.53212084	1657.22922	238.732198	335.5667494	115.8530983	44.70771222	107.4259408	15.77838274	0.577259239	-1353	73.28573608	29	308088	5681219	0	0	0	0
2	3	W012N51D	51.25	-12.25	1941.88632	W012N51D20138	s	1442	s1442	21/08/2013	21	8	2013	1	17:00:00	17:50:00	Survey	f	a	0.83	51.3412	-12.078	51.39	-12.1087	Y	5837.69	5.83769	8.02	557.8292959	177.157338	36.39751339	19.56657101	358.1744568	51.59683503	72.52553646	25.03915576	9.66261055	23.21780889	15.86395046	0.580683336	-1680	71.01656342	28	691912	5681219	0	0	0	0
2	3	W012N51B	51.75	-12.25	1920.91751	W012N51B20138	s	1483	s1483	26/08/2013	26	8	2013	1	08:50:00	11:00:00	Survey	n	i	2.17	51.8168	-12.3935	51.861	-12.2217	Y	12822.52	12.82252	8.02	1225.275499	389.1271888	79.94736332	42.97809426	786.7324101	113.3327576	159.3027895	54.99866052	21.22398385	50.99805648	15.66048534	0.436104104	-1015	39.59654999	28	689822	5736812	0	0	0	0
2	3	W012N51B	51.75	-12.25	1920.91751	W012N51B20138	s	1364	s1364	12/08/2013	12	8	2013	1	09:45:00	10:06:00	Survey	s	o	0.35	51.8345	-12.43	51.8103	-12.4128	Y	2937.87	2.93787	8.02	280.7322765	89.15591769	18.31735419	9.847041134	180.2543025	25.96655587	36.49908512	12.60116536	4.862789882	11.6845642	15.66048534	0.436104104	-1102	47.24711609	28	689822	5736812	0	0	0	0
2	3	W012N52D	52.25	-12.25	1899.79668	W012N52D20137	s	1123	s1123	17/07/2013	17	7	2013	1	06:03:00	06:47:00	Survey	n	i	0.73	52.1802	-12.459	52.1802	-12.459	Y	6263.12	6.26312	8.02	598.4824832	190.0681164	39.05007205	20.99253319	384.2773048	55.35705495	77.81101401	26.86394606	10.36679715	24.90985196	NA	0.330617764	-774	39.30710983	28	687718	5792408	0	0	0	0
2	3	W011N50A	50.75	-11.75	1962.7016	W011N50A20137	s	1080	s1080	14/07/2013	14	7	2013	2	07:17:00	08:25:00	Survey	n	i	1.13	50.6907	-11.5462	50.6907	-11.5462	Y	8978.9	8.9789	8.02	857.9924141	272.484169	55.98270046	30.0951736	550.9050334	79.36064343	111.5509002	38.51250886	14.86197769	35.71111002	NA	0.815076085	-1847	79.01230621	29	306013	5625631	0	0	0	0
2	3	W012N51B	51.75	-12.25	1920.91751	W012N51B20137	s	1245	s1245	27/07/2013	27	7	2013	1	05:20:00	06:15:00	Survey	f	a	0.92	51.9013	-12.374	51.9013	-12.374	Y	8964.31	8.96431	8.02	856.5979999	272.0413261	55.89171705	30.04626275	550.0096993	79.23167737	111.369607	38.44991811	14.83782392	35.65307721	NA	0.533502624	-1008	45.66718292	28	689822	5736812	0	0	0	0
2	3	W012N51B	51.75	-12.25	1920.91751	W012N51B20137	s	1246	s1246	27/07/2013	27	7	2013	1	06:15:00	06:51:00	Survey	f	a	0.6	51.9717	-12.4183	52.0172	-12.4517	Y	5556.31	5.55631	8.02	530.9415999	168.6182514	34.64313211	18.62345093	340.91024	49.10983783	69.02976349	23.83225391	9.19686711	22.09869711	NA	0.533502624	-960	50.4380722	28	689822	5736812	0	0	0	0
2	3	W012N52D	52.25	-12.25	1899.79668	W012N52D20137	s	1247	s1247	27/07/2013	27	7	2013	1	06:51:00	07:10:00	Survey	n	i	0.32	52.0172	-12.4517	52.0172	-12.4517	Y	2932.5	2.9325	8.02	280.2191777	88.99296604	18.28387528	9.829043544	179.9248489	25.91909458	36.43237517	12.57813401	4.853902086	11.66320733	NA	0.330617764	-953	44.67416763	28	687718	5792408	0	0	0	0
2	3	W015N51D	51.25	-15.25	1941.88632	W015N51D201310	s	1910	s1910	08/10/2013	8	10	2013	1	13:59:00	15:01:00	Survey	n	i	1.03	51.0673	-15.094	51.0673	-15.094	Y	6144.48	6.14448	8.02	587.1454783	186.4676716	38.31034972	20.59487334	376.9979711	54.30843859	76.33704631	26.35506452	10.17041976	24.43799019	15.00370874	0.651967722	-2653	81.5999527	28	482552	5677656	1	0	0	1
[truncated: 9,470 more rows]
[truncated: 21 more columns]
